# Supplementary material for: Genome-wide identification and characterization of bZIP transcription factors and their expression profile under abiotic stresses in Chinese pear (Pyrus bretschneideri)
Source: BMC Plant Biol. 2021 Sep 9;21:413. doi: 10.1186/s12870-021-03191-3 (PMC8427902; doi:10.1186/s12870-021-03191-3)
Supplement: Supplementary file 1 — Additional file 1: Table S1. Primer of PbbZIP’s genes used for qRT-PCR. [file 12870_2021_3191_MOESM1_ESM.xlsx]

## Sheet: Primers lists
Table.S1 List of Primers used in qRT-PCR analysis
PbbZIP27	F	AGGGTAGAGGTTTTGAGCAATGAG
	R	CCACCACCAGGCTGCTGCTCAAGG
PbbZIP18	F	AAGATTGAAGTAGACTTGGAGCTG
	R	GGAACTTTCATGTTTCTCGCGATC
PbbZIP3	F	ACGTTATCAGATACGCAGACACCT
	R	GACCTTCTGTTTCCTTAGCCTTTC
PbbZIP30	F	CACTGGCTTTCACGCGAACCCCCC
	R	TGTGATCTATGTTGCCTGTGTGCG
PbbZIP13	F	TGCTGTGCCAATGCAACCAAACTC
	R	ACCCTGTCGGTTCCCAACTAGAGA
PbbZIP58	F	TATCACCGGATGTAATTGCTAAGA
	R	TCAACTACTTTCTCCACAGCTCCA
PbbZIP49	F	CCTTGACTGGAGAAGTGCAGCGAC
	R	GTTGCGTGTTCTGTTGAGCTTGGT
PbbZIP31	F	TGGAGTCATTGGCAGTCCGGTTAG
	R	TCGCTTCTCCACAACCGGAATAAT
PbbZIP16	F	AATTTTGACTTTGGTGAACATGTA
	R	CATCAGTCCAAGACAAATGAAGAG
PbbZIP26	F	AAAATGATAAACTTGCTGAAATAG
	R	GTTCCAATTCTATTATGTATCGCA
PbbZIP22	F	AGAAATTCTGCTGGACCACACAAG
	R	GAACACTTCAGTGCACATTCCAGA
PbbZIP61	F	GGAACAACAGGCCAAACTTAAAGA
	R	GCATGAACTGCTGCGGTTGCGTGT
Pear tubulin gene	F	AGAACAAGAACTCGTCCTAC
	R	GAACTGCTCGCTCACTCTCC
