# Supplementary material for: Genome-wide identification and characterization of bZIP transcription factors and their expression profile under abiotic stresses in Chinese pear (Pyrus bretschneideri)
Source: BMC Plant Biol. 2021 Sep 9;21:413. doi: 10.1186/s12870-021-03191-3 (PMC8427902; doi:10.1186/s12870-021-03191-3)
Supplement: Supplementary file 2 — Additional file 2: Table S2. Molecular characterization of PbbZIP genes Family in Chinese pear genome. [file 12870_2021_3191_MOESM2_ESM.xlsx]

## Sheet: Molecular characteristics
Table.S2. Characteristics Features of bZIP genes family in chinese pear
Genes I.D	Given Name	Chromosome No.	Starting Point	Ending Point	Length of Amino acids	Molecular weight	Theoretical pI
Pbr021041.1	PbbZIP1	Chr1	3259341	3259403	423	45169.4	8.69
Pbr029239.1	PbbZIP2	Chr1	2398851	2399626	152	17641.2	9.65
Pbr024746.1	PbbZIP3	Chr2	8549572	8555592	302	33816.2	5.67
Pbr001076.1	PbbZIP4	Chr2	12231889	12232590	233	26492.9	10.41
Pbr012802.1	PbbZIP5	Chr2	5526442	5528863	425	47849	6.9
Pbr040479.1	PbbZIP6	Chr2	15517927	15519189	157	17900	5.41
Pbr022894.1	PbbZIP7	Chr2	7309361	7312996	728	78572.1	6.85
Pbr013133.1	PbbZIP8	Chr3	22249661	22252323	438	46864.5	6.11
Pbr022685.1	PbbZIP9	Chr3	1149894	1151224	142	16313.4	9.09
Pbr003516.1	PbbZIP10	Chr3	16858552	16861687	420	46994.3	6.58
Pbr013209.1	PbbZIP11	Chr3	21719032	21719646	204	23482.1	6.3
Pbr014592.1	PbbZIP12	Chr5	22848987	22852881	449	49688.4	6.3
Pbr025283.1	PbbZIP13	Chr5	19164840	19167730	458	49730.4	6.03
Pbr030476.1	PbbZIP14	Chr5	2296058	2297044	286	30975.7	5.12
Pbr010517.1	PbbZIP15	Chr5	2957830	2961646	348	38235.9	6.71
Pbr000407.1	PbbZIP16	Chr5	25589994	25599806	1726	194045	5.38
Pbr016302.1	PbbZIP17	Chr6	21111673	21117458	427	undifined
Pbr014120.1	PbbZIP18	Chr6	9323825	9326350	318	undifined
Pbr020210.1	PbbZIP19	Chr6	4248339	4248803	154	17699	8.04
Pbr002981.1	PbbZIP20	Chr7	12802639	12804931	241	27243.5	9.51
Pbr002928.1	PbbZIP21	Chr7	12429663	12431955	241	27243.5	9.51
Pbr009654.1	PbbZIP22	Chr7	1362620	1366901	742	79840.9	6.02
Pbr018746.1	PbbZIP23	Chr8	10553837	10556712	314	34202.1	5.04
Pbr028080.1	PbbZIP24	Chr8	14864215	14867148	575	62899.4	6.92
Pbr008558.1	PbbZIP25	Chr8	2197741	2199160	328	36478.1	9.32
Pbr028081.1	PbbZIP26	Chr8	14868512	14871116	504	54732.4	5.85
Pbr029701.1	PbbZIP27	Chr9	14021920	14026128	347	36274.8	5.74
Pbr029659.1	PbbZIP28	Chr9	13637431	13639110	317	36179.2	4.96
Pbr022222.1	PbbZIP29	Chr9	18881465	18882206	202	23280.7	5.74
Pbr009074.1	PbbZIP30	Chr10	10127839	10130049	348	undifined
Pbr019461.1	PbbZIP31	Chr10	22800599	22805346	306	33891.1	8.86
Pbr036339.1	PbbZIP32	Chr10	19091541	19095601	341	37349.1	6.6
Pbr030829.1	PbbZIP33	Chr11	565147	566497	141	16235.3	6.75
Pbr017284.1	PbbZIP34	Chr11	24824752	24827353	349	38307.6	` 9.49
Pbr004364.1	PbbZIP35	Chr12	2057108	2060551	486	53270.7	6.21
Pbr017778.1	PbbZIP36	Chr12	20360616	20363301	439	47729.3	8.76
Pbr034805.1	PbbZIP37	Chr13	14373472	14374939	281	30551.6	9.65
Pbr030038.1	PbbZIP38	Chr13	4056908	4057801	204	23473.1	5.93
Pbr018534.1	PbbZIP39	Chr13	7268883	7270283	160	17917	7.11
Pbr007163.1	PbbZIP40	Chr14	14920343	14920981	212	undifined
Pbr007589.1	PbbZIP41	Chr14	344099	346885	441	48151.9	8.28
Pbr026723.2	PbbZIP42	Chr14	8763965	8766590	305	33089.8	5.09
Pbr017262.1	PbbZIP43	Chr15	20035048	20037783	349	36438.9	5.53
Pbr002622.1	PbbZIP44	Chr15	999456	1002190	169	18337.2	9.34
Pbr009262.1	PbbZIP45	Chr15	3989301	3992176	348	37954.1	5.37
Pbr019779.1	PbbZIP46	Chr15	6992833	6993291	152	17768.2	6.97
Pbr005861.1	PbbZIP47	Chr15	2671458	2674216	527	57569.4	6.79
Pbr027818.1	PbbZIP48	Chr15	9823393	9826153	164	17780.6	9
Pbr005860.1	PbbZIP49	Chr15	2664599	2667542	577	62876.4	6.66
Pbr033760.1	PbbZIP50	Chr15	30168555	30169332	200	22967.1	10.51
Pbr005914.1	PbbZIP51	Chr15	3000081	3001635	157	17690.8	7.07
Pbr037165.1	PbbZIP52	Chr16	19058863	19066485	409	43641.4	6.62
Pbr017979.1	PbbZIP53	Chr17	19768805	19769580	152	17641.2	9.65
Pbr016568.1	PbbZIP54	Chr17	17890291	17891098	202	23368.7	5.9
Pbr002338.1	PbbZIP55	scaffold1099.0	54879	61696	419	undifined
Pbr006046.1	PbbZIP56	scaffold1301.0	48	1811	222	24189.4	9.22
Pbr010436.1	PbbZIP57	scaffold170.2.1	93882	98146	322	35941.6	5.94
Pbr040390.1	PbbZIP58	scaffold888.0	59641	62060	455	49531.8	9.43
Pbr005557.1	PbbZIP59	scaffold1282.0	15287	18296	577	62813.3	6.63
Pbr003750.1	PbbZIP60	scaffold1170.0	35506	37807	241	27182.5	9.58
Pbr005556.1	PbbZIP61	scaffold1282.0	9370	12132	527	57585.4	6.79
Pbr001771.1	PbbZIP62	scaffold1053.0	24982	26695	440	47791.4	8.71
