# Supplementary material for: Genome-wide identification and characterization of bZIP transcription factors and their expression profile under abiotic stresses in Chinese pear (Pyrus bretschneideri)
Source: BMC Plant Biol. 2021 Sep 9;21:413. doi: 10.1186/s12870-021-03191-3 (PMC8427902; doi:10.1186/s12870-021-03191-3)
Supplement: Supplementary file 3 — Additional file 3: Table S3. Predicted Molecular function, cellular components biological process, and subcellular localization of PbbZIP gene family in Chinese pear. [file 12870_2021_3191_MOESM3_ESM.xlsx]

## Sheet: functions
Table.S3 Biological process, Molecular function, cellular componets and subcellular localization of bZIP gene family in Chinese Pear
SN 1;
SD PbbZIP43;
SQ MGTGEEGTPSKPSKQASTPQELPTTPSYPDWSSSMQAYYGPGGTPPPFFASTVASSTPHPYMWGAQHPMMPPYGTPVPYPAMYPPGGVYAHPSMVMTPGAPQPTPELEGKGPDGKERASTKKPKGTAGTACLAGGKVVESGKATSGSGNDGASQSGESGSEGSSDGSDDNANNQEYGANKKGSFDKMLADGANAQNSTGTLVQASVPGKPVSMPGTNLNIGMDLWNASSAGAGAAKVRGNPSGPPSAGGAEHWIQDERELKRQKRKQSNRESARRSRLRKQAECEELQARVEALSNENHSLREELHRLSEECEKLTSENANIKEELTQVCGPDLVANLEQQPGGGEGNS ;
CP Nuclear;
MF nucleic acid binding transcription factor activity;
MF DNA binding;
BP biosynthetic process;
BP cellular nitrogen compound metabolic process;
BP signal transduction;
BP homeostatic process;
CC intracellular;
CC cell;
CC nucleus;
CC cytoplasm;
CC organelle;
CC cytosol;
//
SN 2;
SD PbbZIP27;
SQ MGTGEEGTPPKPSKQASTAQEIPTPPSYPDWSSPMQAYYGPGGTPPPFFASTVASPTPHPYMWGAQHPMMPPYGTPVPYPAMYPPGGVYAHPSMVTTPGAPQPAPELEGKGSDGKERVSTKKTKGAAGNASLAGGKAVESGKATSGSGNDGASQSGESGSEGSSDGSDDNANHQEYGANKKGSFDKMLADGANAQNSTGAIQASVPGKPVSMPGTNLNIGMDLWNASPAGAGAAKVRGNLSGAPSAGGEHWIQDERELKRQKRKQSNRESARRSRLRKQAECEELQARVEVLSNENHSLREELHRLSEECEKLTSENTNIKEELTRVCGPDLVANLEQQPGGGEGNI ;
CP Nuclear;
MF nucleic acid binding transcription factor activity;
MF DNA binding;
BP biosynthetic process;
BP cellular nitrogen compound metabolic process;
BP signal transduction;
BP homeostatic process;
CC intracellular;
CC cell;
CC nucleus;
CC cytoplasm;
CC organelle;
CC cytosol;
//
SN 3;
SD PbbZIP17;
SQ MGSREMDKPAKEKEKETKTTPATSQEQPATTSTGTVNPDWSGFQAYSPIPPHGFMASSPQAHPYMWGVQHIMPPYGTPPHPYVAMYPHGGLYAHPSMPPGSYPFSPFAMPTPNGIVEASGNTPGSMEADGKPSEVKEKLPIKRSKGSLGSLNMITGKNNELGKTSGASANGVYSKSAESASDGTSEGSDANSQSDSQLKSGGRQDSLEGDVSQNGSSAHGSQNGAPHTMLNQAMAIMPITAAGAPGAVPGPATNLNIGMDYWGAPPSAAMPAMHGKIPTTPVSXXXXXXXXXXXXXXXXXXXXAGIVTAGSRDSVQSQIRLQDEREMKRQRRKQSNRESARRSRLRKQAECDELAQRAEVLKEENNTLRSEVNRIRSEYEQLLSENASLKERLGEI…
CP Nuclear;
MF nucleic acid binding transcription factor activity;
MF DNA binding;
BP biosynthetic process;
BP cellular nitrogen compound metabolic process;
BP signal transduction;
BP response to stress;
BP developmental maturation;
BP cell differentiation;
BP anatomical structure development;
BP immune system process;
BP transport;
BP cell-cell signaling;
BP neurological system process;
BP lipid metabolic process;
BP homeostatic process;
CC intracellular;
CC cell;
CC nucleus;
CC organelle;
CC cytoplasm;
CC nucleoplasm;
//
SN 4;
SD PbbZIP52;
SQ MGSSEMDKPSKEKEKETKTTPASTQEQSATTSAGAVNPEWSGFQAYSPIPPHGFMASSPQAHPYMWGVQHIMPPYGTPPHPYVAMYPHGGLYAHPSMPPGSYPFSPFAMPTPNGIVEAFGNTPGSMEADGKPSEVKDKLPIKRSKGSLGSLNMITGKNNELGKTSGASANGVYSKSAESASDGTSEGSDANSQSDSQLKSGVRQDSLEGDVSQNGSSAHGSQNGAPNTHTMLNQTMAVMPITAAGAPGFVPGPATNLNIGMDYWGAPPSAAMPAMRGKVATTPVSAGIVTAGSRDSVQSQLWLQDERELKRQKRKQSNRESARRSRLRKQAECDELALRAEALKEENGTLRSEVNRIRSEYELLLSENASLKERLGEIPGHEDVRSARSEPHLSND…
CP Nuclear;
MF nucleic acid binding transcription factor activity;
MF DNA binding;
BP biosynthetic process;
BP cellular nitrogen compound metabolic process;
BP signal transduction;
CC intracellular;
CC cell;
CC nucleus;
CC organelle;
CC cytoplasm;
CC cytosol;
//
SN 5;
SD PbbZIP55;
SQ MGSSEMDKPSKEKEKETKTTPASTQEQSATTSAGAVNPEWSGFQAYSPIPPHGFMASSPQAHPYMWGVQHIMPPYGTPPHPYVAMYPHGGLYAHPSMPPGSYPFSPFAMPTPNGIVEASGNTPGSMEADGKPSEVKDKLPIKRSKGSLGSLNMITGKNNELGKTSGASANGVYSKSAESASDGTSEGSDANSQSDSQLKSGVRQDSLEGDVSQNGSSAHGSQNGAPNTHTMLNQTMAVMPITAAGAPGVVPGPATNLNIGMDYWGAPPSAAMPAMRGKVATTPVSAXXXXXXXXXXXXXXAGSRDSVQSQLWLQDERELKRQKRKQSNRESARRSRLRKQAECDELALRAEALKEENGTLRSEVNRIRSEYELLLSENASLKERLGEIPGHEDVRS…
CP Nuclear;
MF nucleic acid binding transcription factor activity;
MF DNA binding;
BP biosynthetic process;
BP cellular nitrogen compound metabolic process;
BP signal transduction;
CC intracellular;
CC cell;
CC nucleus;
CC organelle;
CC cytoplasm;
CC cytosol;
//
SN 6;
SD PbbZIP1;
SQ MGNDDDAKSVKSEKSYSPLLADQANPNNHTNMHVYPDWAAMQAYYGPRVALPPYYNSAMASGHPPHPYMWPPPQHMMPPYGAPYAVYSHGGVYAHPAVPLASHGQGGPSSPAAATPLNMETPTKSSGNTDRGLMKKLKGFDGLAMSIGSGNVMNAEGGAERSLSQSSGTEGSSNGSDGNTAAANQTRRKRSREGTPATAGEGKTDMQPGPAEEASAATDKVLGVTLAAVGIPGKLVGPAVSPGMTTALELKNLPILNSKTSPTTVPQSCAVLPPETWIHNDREIKRERRKQSNRESARRSRLRKQAETEELARKVEALSADNVALKSEINRLTENSATLRLENTTLLDKLKNARVGRMEDIIMNIDDKRVQPFSTENLLSRVNNAGSIARDAEKDS…
CP Nuclear;
MF nucleic acid binding transcription factor activity;
MF DNA binding;
MF protein binding transcription factor activity;
MF enzyme regulator activity;
BP biosynthetic process;
BP cellular nitrogen compound metabolic process;
BP signal transduction;
BP immune system process;
BP response to stress;
BP homeostatic process;
CC intracellular;
CC cell;
CC nucleus;
CC organelle;
CC cytoplasm;
CC cytosol;
CC nuclear chromosome;
CC nucleoplasm;
CC chromosome;
CC protein complex;
//
SN 7;
SD PbbZIP42;
SQ MDQDVTKKLMGTDGTAVPVGYDNPKEGDNGNLVLEASKSLEQNIDGLTDGNDGDTNANHLTQRKNGSDSMQSAENDVKVHAQVSPTTEEEAKEISTNVSGYAPPAAGFVGVSLGSPYEKIGVSTAFVAPSAGAQLPFGTSVLDERQMKREKRKQANRESARRSRLRKQAEYEELVKTCESLNEEKIALQSKMEELKGDSETLRLENAALREKLKNAQVVTQGGIVSVKIEEKLKNAQVVTQGGIVSVKIEVDLDLPNDAKNILSNLGSVSRNDELDCEKHESSMSETKFHQLMESNARTDAVAAR ;
CP Nuclear;
MF nucleic acid binding transcription factor activity;
MF DNA binding;
BP biosynthetic process;
BP cellular nitrogen compound metabolic process;
BP signal transduction;
CC intracellular;
CC cell;
CC nucleus;
CC organelle;
CC cytoplasm;
CC cytosol;
//
SN 8;
SD PbbZIP18;
SQ MLDNMDQDVTKKLKGSDGTAVPVGYDSPKDGNLVFEASKSLEQKVDGLTDGNDGNTEAEHLTQRNNGSESMQSAENDVKVHTQVSPTTKGETNENSKSVSGTAPPAVGYVGVSLRPPYETIGISTAFVAPSAGSGFPFGAPVLDERQMKREKRKQANRESARRSRLRKQAEYEELVKTCESLNAEKMSLQSKIEKLKGNSETLRLENAALRVLLNVLIEFLELLEKLKNAQAVTQGGIASVKIEVDLELPNDAKNIISNLGSVSRXXXXXXXXXXXXXXXXXXRNGELDREKHESSMAEAKFHQLLESNSRTDAVAAR ;
CP Nuclear;
MF nucleic acid binding transcription factor activity;
MF DNA binding;
BP biosynthetic process;
BP cellular nitrogen compound metabolic process;
BP signal transduction;
CC intracellular;
CC cell;
CC nucleus;
CC organelle;
CC cytoplasm;
CC cytosol;
//
SN 9;
SD PbbZIP56;
SQ MRPGPVSAKEANAATDKVLGVTIAAANIPGKVVGPAVFPGVTTVLELNNPPILNSKTSPTCVPQSCAVLPPETWIDNDREIKRERRKQSNRESARRSRLRKQAETEELAQQVDALSAKNVALKSEINRLTENSATLKLEKTTLLDKLKNARAGRMEDIIMNIDDKRVQPFSTENLLSRVNNAGSVARDAEKDGDNDMYEKNKGAKLHQLLDTSPRADAVAAG ;
CP Nuclear;
MF nucleic acid binding transcription factor activity;
MF DNA binding;
BP biosynthetic process;
BP cellular nitrogen compound metabolic process;
BP signal transduction;
BP homeostatic process;
CC intracellular;
CC cell;
CC nucleus;
CC organelle;
CC cytoplasm;
CC cytosol;
//
SN 10;
SD PbbZIP57;
SQ MGIQTMGSQGGADGNCKQSQFQPLGRQNSMYSLTLDEVQNQLGDLGKPLSSMNLDELLKNVWSVEANQTMGIDIEGMTQVNQAQLQRQASLSLTSALSKKTVDEVWRDIQQSKDEEEKKSQERQRTLGEMTLEDFLVKAGVVAEAEASSDKQCAGPLVGVDANVAAQFPQGQWMQYSQPQYQHPQQSMMGVYMPSQPIPPPMHVGAGAMMEVPYPDNQVPLPSPLMGALSDTQTPGRKRGNSEDIVEKTVERRQKRMIKNRESAARSRARKQAYTNELENKVSRLEEENERLRKQKELEKVLPSAPPPEPKYQLRRTSSAPL ;
CP Nuclear;
MF nucleic acid binding transcription factor activity;
MF DNA binding;
MF protein binding transcription factor activity;
BP signal transduction;
BP biosynthetic process;
BP cellular nitrogen compound metabolic process;
BP reproduction;
BP response to stress;
BP anatomical structure development;
BP carbohydrate metabolic process;
BP lipid metabolic process;
BP small molecule metabolic process;
CC intracellular;
CC cell;
CC nucleus;
CC organelle;
CC nucleoplasm;
CC cytoplasm;
CC endoplasmic reticulum;
CC protein complex;
//
SN 11;
SD PbbZIP45;
SQ MEQKPRYHVEVYSQTASSPLELKRSPSEVCLGEALEYLLEKPMIGQEAADTQGHRDEKFGELRARDRSFADADVFFGDVCAGDHSFAFQNRDIMNGFSSSQLTETLLCTQNLTPKNSCISAAMDSQSSICVGSPTSAAKPIGGDNQTRGAYSGSSGEQSDEDDFEIEVSPCGDGTEPLDIKRIRRKVSNRESARRSRRRKQAHLADLELQVEQLRGENSTLHRQLTDAFQQFRDADTNNRVMKSDVEALRAKVKLAEDMVARGSMTSGFNQILQGHLGTQPLNPQNLRGVAAHVSPTITIHGEDAPYAGIAVSGQNASFGLGNAGMANSNLSNRMMSDTVSCVSDLWS ;
CP Nuclear;
MF nucleic acid binding transcription factor activity;
MF DNA binding;
BP biosynthetic process;
BP cellular nitrogen compound metabolic process;
BP homeostatic process;
BP immune system process;
BP response to stress;
BP cell death;
CC intracellular;
CC cell;
CC nucleus;
CC organelle;
CC cytoplasm;
//
SN 12;
SD PbbZIP35;
SQ MDRVFSVEEMSDQLWSSTAPADNGGADDDNLSKLNRSASEWAFQRFLQEASPYSPSPSPTPPPPPHPSSSSTAHHHDQNDVEQIKMINAHHHNPTHTHYNNMRPPNVTVDSDEYRAFLKTKLDLACAAVALSEIKMVNTHDYNPTHTHYNNMRPPNVTVNSDEYRAFLKTKLDLACAAVALSREGSLVKAQESAALADSGSHASSTSQLGSEAPSKGAGYDLSRSNDKNAHAPLGAIPSLPATKYRSAIPVRQATSGSSREMTDDEEAEGETAMNENMDPADAKRVRRMLSNRESARRSRRRKQAHLTDLEGQVSQLRVENSSLLKRLTDSDEKYNKAAVDNRVLKADIETLRAKVKMAEEMVKRFTGSNPMFHATSEVSSIGMPPFDGSPSEASI…
CP Nuclear;
MF nucleic acid binding transcription factor activity;
MF DNA binding;
BP biosynthetic process;
BP cellular nitrogen compound metabolic process;
BP homeostatic process;
BP immune system process;
BP response to stress;
BP cell death;
CC intracellular;
CC cell;
CC nucleus;
CC organelle;
CC cytoplasm;
//
SN 13;
SD PbbZIP37;
SQ MLSSTGSDQTNHNTTSTSSWSSSSSPSPFSQPSSFQTPQRTMEEVWKDFNLASLTDPTTQIRSSSSSSTSPLLQINLPNGPHQGRHHHPNFRNMTLQDFLARPFAHDSPAAAAALVSAAASPPSPLPPAAPTLLSLNNPGSEFQLFYASDSLRPPSSGFIDQHQANHNNISSSVSNSFSGCPFESLATSSFGLPSFGKRSFTESDHSNSGGDRRHKRMIKNRDSAARSRARKQAYTNELELKVAHLMEENARLKGQLEQLIAAASQQPKRHNLHRTSTAPF ;
CP Nuclear;
MF nucleic acid binding transcription factor activity;
MF DNA binding;
MF protein binding transcription factor activity;
BP signal transduction;
BP biosynthetic process;
BP cellular nitrogen compound metabolic process;
BP response to stress;
CC intracellular;
CC cell;
CC nucleus;
CC organelle;
CC cytoplasm;
CC endoplasmic reticulum;
//
SN 14;
SD PbbZIP3;
SQ MGIQTMGSQGGADGNCKQSQFQPLPRQNSIYSLTLDEVQNQLGDLGKPLSSMNLDELLKNVWSAEANQIMGIDIEGTTLVNQSQLQRQASLSLTSALSKKTVDEVWKDIQQSKDEEEQKSQERQRTLGEMTLEDFLVKAGVVAEAEASSDKKYADPLVGVDANVAAQLSQGQWMQYPQPQYQHPQQSMMGVYMPSQPLPPPMHVGAGAMMEVPYPDNQVAVPSPLMGTLSDTQTPGRKRGNPEDIVEKTVERRQKRMIKNRESAARSRARKQAYTNELENKVSRLEEENERLRKQKVRFLLV ;
CP Nuclear;
MF nucleic acid binding transcription factor activity;
MF DNA binding;
MF protein binding transcription factor activity;
BP signal transduction;
BP biosynthetic process;
BP cellular nitrogen compound metabolic process;
BP response to stress;
BP reproduction;
BP carbohydrate metabolic process;
BP lipid metabolic process;
BP small molecule metabolic process;
CC intracellular;
CC cell;
CC nucleus;
CC organelle;
CC nucleoplasm;
CC cytoplasm;
CC protein complex;
//
SN 15;
SD PbbZIP36;
SQ MGVSESEIISQGKVDSPLLSDEQEKNQFLSSLGRQSSIYSLTLDEFQHTLCESGKNFGSMNMDEFLTSIWTAEENQAINSNHTNTSTTNNNTNNIEVHMPLADASAEKRIATQPSLPRQGSLTLPAPLCRKTVDEVWSEIHKGQQAKQQNNHNSSIDGNGGVQSSEFAPRQPTFGEMTLEDFLVKAGVVREQDSMAATVVPPQPQQQQQYGMYQNGNQAVVPSFVNRPVMGMGAAGAAGTSTAAVVPNYQTIPQSGSAVVGESSAYAANAKRNGAYPTVPPPQSVCFGGRVVNGGGGYAAGQTIGMVAPVSPVSSDGMGTSQVENSGGQFGLEMGGLRGRKRGLDGAVEKVVERRQRRMIKNRESAARSRARKQAYTVELEAELNQLREENSHLKQ…
CP Nuclear;
MF nucleic acid binding transcription factor activity;
MF DNA binding;
MF protein binding transcription factor activity;
BP response to stress;
BP signal transduction;
BP biosynthetic process;
BP cellular nitrogen compound metabolic process;
BP homeostatic process;
CC intracellular;
CC cell;
CC nucleus;
CC organelle;
CC cytoplasm;
CC endoplasmic reticulum;
//
SN 16;
SD PbbZIP41;
SQ MGVSESEINSHGEVDSPLLSDQQAKNHLFSSLGRQSSIYSLTLDEFQHTLCESGKNFGSMNMDEFLTSIWTAEENQAINSNLTNTTTTANNNNMNNIEVHMPLAEASAEKRIAMQPSLPRQGSLTLPEPLCRKTVDEVWSEIHRGQQAKQQNNHNSSIGGGVQSSEFAPRQPTFGEMTLEDFLVKAGVVREQDSMAATVVPPQPHQQQQYGMYQNDNQAVGPSFVNRPVMGMGAAAAVGASTSTAAGIPSYQTIPQSGAAVVRESSAYAANGKRNGAYLGVPPPHSVCFGGRVVNGGGGYAAEQTIGMAAPGSPLSSDGMGTSQVENSAFQFGLDMGGLRGRKRGLDGPVEKVVERRQRRMIKNRESAARSRARKQAYTVELEAELNHLREENSHL…
CP Nuclear;
MF nucleic acid binding transcription factor activity;
MF DNA binding;
MF protein binding transcription factor activity;
BP response to stress;
BP signal transduction;
BP biosynthetic process;
BP cellular nitrogen compound metabolic process;
BP homeostatic process;
CC intracellular;
CC cell;
CC nucleus;
CC organelle;
CC cytoplasm;
CC endoplasmic reticulum;
//
SN 17;
SD PbbZIP23;
SQ MDKSMIGQEGADTQWHQDEKIGEYWAKYRNFASTDVFSGDLSFAFKNQDIMDGFSSFGELTETLICTQNLTPKNSCISATMDSPSSICVVLIDGLSVGCPTSTAKPIGRDNQARGAYGGSSGEQSDEDDFEMEFDPCGDRTDPLDIKRIRRMVSNRESARRSRRRKQAHLVELELQFEQLRGENSTLCMQLTDASQQLCDADTNNRVLKSDVEALRAKVKLAEDMVARGSITSSLNQILQGHLGTPQPLNPHNVRGVAAHVSPTITIHGQDAPYAGIAVSGQNAGLGLGNAGMANSNLSNRMMSDTLSCVSDIW ;
CP Nuclear;
MF nucleic acid binding transcription factor activity;
MF DNA binding;
BP biosynthetic process;
BP cellular nitrogen compound metabolic process;
BP homeostatic process;
BP immune system process;
BP response to stress;
BP cell death;
CC intracellular;
CC cell;
CC nucleus;
CC organelle;
CC cytoplasm;
//
SN 18;
SD PbbZIP12;
SQ MAVTLADSPPSSHSSPLLPFAGDALCGSIVADHPQSGSVGYDHNGNDNMELDPPLEQQEGLSKDSSHPSMNSTKQNSIFSLTLDEIQCKSGRNFGSMNMDEFLANIWSVEEDQEPSKGDQDSANEKDTTFQPKTLSRQGSFCIPTPLCKKTVDEVWSEIDKSRPQFHDPNSSIGSSGPSGPPQRQQTIGEITLEDFLVKAGVVQESPSKSKPSEKRVANTPIQQHCGNRFDADFGIGGQVFASAFLSPQNVMESELFSGNGYPIGTTYPMFGTQSMGESSCFSDIEKCHSLPESSSGGGSKNKKRIIDGPLEVVVERRQRRMIKNRESAARSRARKQAYTVELEAELNQLKEENTKLKQSVDESEKRRKQEVTSKTLRYDFGPGSMVKLHFDTYSF…
CP Nuclear;
MF nucleic acid binding transcription factor activity;
MF DNA binding;
MF protein binding transcription factor activity;
BP signal transduction;
BP biosynthetic process;
BP cellular nitrogen compound metabolic process;
BP response to stress;
BP homeostatic process;
CC intracellular;
CC cell;
CC nucleus;
CC organelle;
CC cytoplasm;
CC endoplasmic reticulum;
//
SN 19;
SD PbbZIP10;
SQ MVVSDESGSVGYDHNGNDNMELDPPLEQQEGLSKDSSHPSMNSTKQNSIFSLTLDEIQYKSGRNFGSMNMDEFLANIWSVEEDQEPSKGDQDSANEKDTTFQPKTLSRQGSFCIPTPLCKKTVDEVWSEIDKSRPQFHDPNSSIGSSGPSGPPQRQQTIGEITLEDFLVKAGVVQESPSKSKPSEKRVANTPIQQHCGNRFDADFGIGGQVFASAFLSPQNVMESELFSGNGYPIGTTYPMFGTQSMGESSCFSDIEKCHSLPESSSGGGAKNKKRIIDGPPEVVVERRQRRMIKNRESAARSRARKQAYTVELEAELNQLKEENTRLKQSVDESEKRRKQEVTSKTLRYDFGPGSMVKLRFDTYSFSPQNNGPESTFNSNKPCVIYIWQVLRRKE…
CP Nuclear;
MF nucleic acid binding transcription factor activity;
MF DNA binding;
MF protein binding transcription factor activity;
BP signal transduction;
BP biosynthetic process;
BP cellular nitrogen compound metabolic process;
BP reproduction;
BP response to stress;
BP anatomical structure development;
BP homeostatic process;
BP protein folding;
CC intracellular;
CC cell;
CC nucleus;
CC organelle;
CC cytoplasm;
CC endoplasmic reticulum;
//
SN 20;
SD PbbZIP30;
SQ MVKKGRPRASSLTPVDLVNLAENQSPVSKPSQLAPTRSLDKDSGNGLPVTQNEADASPLGVSALPAAQRRTPVLSKQTTSGSSKEDSDDDDLEGDIEINENMGPSDVKRARRMLSNRESARRSRRRKQAQMSELETQVGQLRVEHSGLLKRLTDVNQKYDNAAVDNRILRADIETLRAKVKMAEESVKRVTGINPLLLAMSNVANAGMPSVNNPMNASTNAAVPMQPNSNHLFHPGVPSMTTTPLHHQRLDTGFHANPPISLVRNRQSNVGQPVVPGSNMTQNSSIPHTGNIDHMPQQQPQPQQQQQQPRPQQPXXXXXXXXXXXXXXXXXXXXXXPRDAAPATARSG ;
CP Nuclear;
MF nucleic acid binding transcription factor activity;
MF DNA binding;
BP biosynthetic process;
BP cellular nitrogen compound metabolic process;
BP immune system process;
BP response to stress;
BP cell death;
BP homeostatic process;
CC intracellular;
CC cell;
CC nucleus;
CC organelle;
CC cytoplasm;
//
SN 21;
SD PbbZIP48;
SQ MQEQATSSLAASSLPSSSERSSSSAFHLEVKEGMESDEEIRRVPEIGGESAGASASGLENGSLGGPDRVQAAGESQRKRGRNPADKESKRLKRLLRNRVSAQLARERKKAYLNDLEVRVKELEQKNSELDERLSTLQNENQMLRQILKNTTASGRGAGGSANAD ;
CP Nuclear;
MF nucleic acid binding transcription factor activity;
MF DNA binding;
MF RNA binding;
MF ion binding;
BP signal transduction;
BP biosynthetic process;
BP cellular nitrogen compound metabolic process;
BP response to stress;
BP transport;
BP cell-cell signaling;
BP developmental maturation;
BP cell differentiation;
BP anatomical structure development;
BP neurological system process;
CC intracellular;
CC cell;
CC nucleus;
CC organelle;
CC cytoplasm;
CC endoplasmic reticulum;
//
SN 22;
SD PbbZIP13;
SQ MHSVFSADDSSDTFWALSPPAEMNRSASEWAFEQFLDEFATPVATPRQSVAEQFPVSSAASCSVASQSSTSKRDHVDEEVVEIKKPDRHRRRQLQPPQQLDHPSPPAALDPAPTAPINSDQYREFLKNQLDLACAAVALSRASSLTPVDLGNLAENPSLVSKPSQLAPTRSLDKDAGNALPVPQNEADTSPLAVSALPAAQRRTPVLSKQTTSGSSKEDSDDDDLEGDIEINENMDPSDVKRARRMLSNRESARRSRRRKQAQMGELETQVGQLRVEHSGLLERLTDVNQKYDNAAVDNRILRADIETLRAKVKMAEESVKRVTGINPLLLAMSNAANAGMPPVSNPMNVSTNAAVPMQPNSNQLFHPGVPSMTTTPLHHQRLETGFHANSPISLV…
CP Nuclear;
MF nucleic acid binding transcription factor activity;
MF DNA binding;
BP biosynthetic process;
BP cellular nitrogen compound metabolic process;
BP immune system process;
BP response to stress;
BP cell death;
BP homeostatic process;
CC intracellular;
CC cell;
CC nucleus;
CC organelle;
CC cytoplasm;
//
SN 23;
SD PbbZIP8;
SQ MKQDPPLQQSNPNPDFFTFNSNPITNPKSNPIPPLPRSVGIDGNANASGLAAAATTSSSTSFTTSTSLSLASMLGNSASPFIREDADGSHHHHNHGVSHRKAHSEVSFRLPEDMMDLPAAAADPFNGGSSTASLEEMGSEEDLFSTYIDLDKLGGSNNSSDQNSGGNDGPDGGANGGPNGNAGGGEGGGGGEKRPSRHRYSNSVDGSSTSTGLFGEVMEAKKAMPPDKLAELWALDPKRAKRILANRQSAARSKERKSRYIQELERKVKTLQTEATTLSAQLTLFQRDTTGLSTENTELKLRLQSMEQQAQSRDALNEALKKEVERLKIATGEMMSPSDSFNLGMHQMPYNHPSAYFPLQQQPGPASHQTMQLRQFNHSQSSMPTQHLHQSNSHTR…
CP Nuclear;
MF nucleic acid binding transcription factor activity;
MF DNA binding;
BP biosynthetic process;
BP cellular nitrogen compound metabolic process;
BP transport;
BP nucleocytoplasmic transport;
BP response to stress;
BP homeostatic process;
BP signal transduction;
CC intracellular;
CC cell;
CC nucleus;
CC organelle;
CC cytoplasm;
CC nucleolus;
CC endoplasmic reticulum;
//
SN 24;
SD PbbZIP44;
SQ MQEQATSSLAASSLAASSLPSSSERSSSSAFHLEVKEGMESDEEIRRVPEIGGESAGASASGLENGSLAGPDRVQAAGESQRKRGRNPADKESKRLKRLLRNRVSAQLARERKKAYLNDLEVRVKELEQKNSELDERLSTLQNENQMLRQILKNTTATRRGAGGSANAD ;
CP Nuclear;
MF nucleic acid binding transcription factor activity;
MF DNA binding;
MF ion binding;
MF protein binding transcription factor activity;
BP signal transduction;
BP biosynthetic process;
BP cellular nitrogen compound metabolic process;
BP response to stress;
BP transport;
BP cell-cell signaling;
BP developmental maturation;
BP cell differentiation;
BP anatomical structure development;
BP neurological system process;
BP immune system process;
CC intracellular;
CC cell;
CC nucleus;
CC organelle;
CC cytoplasm;
CC endoplasmic reticulum;
CC nucleoplasm;
//
SN 25;
SD PbbZIP58;
SQ MGSNFNFKSFGEAAPVEGNGGRAGGSFGLVRQSSVYSLTFDEFQNTIGGLGKDYGSMNMDELLKNIWTAEETQGMTATSGVGGEVNAPGSNLQRQGSLTLPRTLSQKTVDEVWKNLIRETTDYKYNNVAAGSNLPQRQQTLGEMTLEDFLLKAGVVREDIQPPVVRPNNGGFYGELYRPKNNVGLASGFQQPNISNGILGNRVADNKNSVPNQSPTLALNVGGVRTSQQQTLQLPPQQQPLFPKPSTMAFAPSMHLVNNAQLSSPRTRGPMAGVVEPSMNTAFSQAGGFPGAGIGTVGLGTGGGAVATRSPANQISPDVIAKSSGDTSSLSPVPYMFNRGRKCSGAVEKVVERRQRRMIKNRESAARSRARKQAYTLELEAEVAKLKEMNEELQKK…
CP Nuclear;
MF nucleic acid binding transcription factor activity;
MF DNA binding;
BP response to stress;
BP signal transduction;
BP biosynthetic process;
BP cellular nitrogen compound metabolic process;
BP reproduction;
BP anatomical structure development;
CC intracellular;
CC cell;
CC nucleus;
CC organelle;
//
SN 26;
SD PbbZIP24;
SQ MEGSDETGSANKQQRPNPTFGSSSFSVPKPNSNLDIPNFNPSSQMGLPMRQSSPSLSPENSKRPGIPPSHPNNHNSMPFSNVMRPQSRSWQLGTQNLSPGSSHTRSLSQPPFFSLDSLPPLSPLTYRDPSGPSLPDPNSVEVSMEETVVNSHGPSLRSPVADSSAFWAGDGLPPRRGHRRSNSDVPLGFSAVIQSSPQLIPIGRRTSLDGSASGRENSGIGKPNQLMRQGSNGNAEGMDERKSGGEVVDDLFNAYMNLENIDKMNSSGNEDKDLDSRASGSKTNGGESSDNEVESGLNGNGNGRQRPGSGFPSERREGLKRTASGDVVPIRHCRSISMDSYMENLNFDDEPLKPLPLGQQSPSTSLDGNSAKFNMEFGSGEFNAIELRKIMENEKL…
CP Nuclear;
MF nucleic acid binding transcription factor activity;
MF DNA binding;
BP transport;
BP nucleocytoplasmic transport;
BP response to stress;
BP biosynthetic process;
BP cellular nitrogen compound metabolic process;
BP homeostatic process;
BP signal transduction;
CC intracellular;
CC cell;
CC nucleus;
CC cytoplasm;
CC organelle;
CC nucleolus;
CC endoplasmic reticulum;
//
SN 27;
SD PbbZIP25;
SQ MDDRTLGSGNGGDQRPQFPPLANLDGVQSQLGNIGSKPLNGMHFDELLKNVISADEGQLLQNPNSSSFPTSFFLGNLNGALSKKSADEVWKGISHHEHANAAANESLHQRIIRETAATPEHFLVRTGAINLGNQKAMMNAQPVMGIDPAVTVLGNQKAMMNAQPVMGIDPAVTVSHPADWFQFQVSSVQQRMTMLDSNFKVFESVYDSSAVNNLDYSENQAGMSMPMPAISASSSESQATAERKRHFSDEIKEKTIERRQKRMIKNRESAARSRARKQAYTSQLEHEVFRLRKMNSWLKKQKEVEMILSSNPNSMPKYQLRRTSSAPF ;
CP Nuclear;
MF nucleic acid binding transcription factor activity;
MF DNA binding;
MF hydrolase activity;
MF ion binding;
BP signal transduction;
BP biosynthetic process;
BP cellular nitrogen compound metabolic process;
BP response to stress;
BP reproduction;
BP anatomical structure development;
CC intracellular;
CC cell;
CC nucleus;
CC organelle;
//
SN 28;
SD PbbZIP20;
SQ MSARPKHRHSNSVDASLDSIEAKKAMAPDKLAELWTVDPKRAKRILANRQSAARSKERKARYISELERKVQTLQTEATTLSAQLTLFQRDTSGLSSENTELKLRVQAMEQQAQLRDALNDALKKELERLKVATGEQLTHTDSYNLGMHHFPYSQSLFYPNQSQPGSRDSQNIHMPQFHQFQPNMSAPHQHMLASSQSHACSDMSQQDPIGRFQGLDINNRGSHLVRPEGPSISSGESNRRF ;
CP Nuclear;
MF nucleic acid binding transcription factor activity;
MF DNA binding;
BP biosynthetic process;
BP cellular nitrogen compound metabolic process;
BP transport;
BP nucleocytoplasmic transport;
BP response to stress;
BP homeostatic process;
BP signal transduction;
CC intracellular;
CC cell;
CC nucleus;
CC organelle;
CC cytoplasm;
//
SN 29;
SD PbbZIP21;
SQ MSARPKHRHSNSVDASLDSIEAKKAMAPDKLAELWTVDPKRAKRILANRQSAARSKERKARYISELERKVQTLQTEATTLSAQLTLFQRDTSGLSSENTELKLRVQAMEQQAQLRDALNDALKKELERLKVATGEQLTHTDSYNLGMHHFPYSQSLFYPNQSQPGSRDSQNIHMPQFHQFQPNMSAPHQHMLASSQSHACSDMSQQDPIGRFQGLDINNRGSHLVRPEGPSISSGESNRRF ;
CP Nuclear;
MF nucleic acid binding transcription factor activity;
MF DNA binding;
BP biosynthetic process;
BP cellular nitrogen compound metabolic process;
BP transport;
BP nucleocytoplasmic transport;
BP response to stress;
BP homeostatic process;
BP signal transduction;
CC intracellular;
CC cell;
CC nucleus;
CC organelle;
CC cytoplasm;
//
SN 30;
SD PbbZIP51;
SQ MASSSGNSSGSAQLQNFASEGDLHRPVDQRKRKRMQSNRESARRSRMRKQQHLDDLMAQVAQLRKENNQILTSINITTQHFMNVESENSVLKAQMGELSQRLESLDEILGYINGGVGHGAGFETTPVADHNSLINPWNMLHVNQPIMATADMLHQYY ;
CP Nuclear;
MF nucleic acid binding transcription factor activity;
MF DNA binding;
BP biosynthetic process;
BP cellular nitrogen compound metabolic process;
BP homeostatic process;
BP reproduction;
BP response to stress;
BP signal transduction;
BP anatomical structure development;
CC intracellular;
CC cell;
CC nucleus;
CC organelle;
CC cytoplasm;
//
SN 31;
SD PbbZIP60;
SQ MSARPRHRHSNSVDASLDSIEAKKAMAPDKLAELWTVDPKRAKRILANRQSAARSKERKARYISELERKVQTLQTEATTLSAQLTLFQRDTTGLSSENTELKLRVQAMEQQAQLRDALNDALKKELERLKVATGEQLTHTDSYNLGMHHFPYSQSPFFPSQSQPGSRDSQNIHMPQFHQFQPNMSAPHQPMLGSSQSHACLDMSQQDPIGRFQGLDINNRGSHLVRPEGPSISAGESNRRF ;
CP Nuclear;
MF nucleic acid binding transcription factor activity;
MF DNA binding;
BP biosynthetic process;
BP cellular nitrogen compound metabolic process;
BP transport;
BP nucleocytoplasmic transport;
BP response to stress;
BP homeostatic process;
BP signal transduction;
CC intracellular;
CC cell;
CC nucleus;
CC organelle;
CC cytoplasm;
//
SN 32;
SD PbbZIP33;
SQ MSSLQRQSSSGSDGSATVDEKKRKRMLSNRESARRSRMKKQKQMDDLTTEITRLEMSNNQVRQTLDARERSYNEIESANNVLRAQAMELTDRLQSLNSVLHIFEEVSGFSVDIPEMHDPLLKPWQLPFSQPIPASSDMFFI ;
CP Nuclear;
MF nucleic acid binding transcription factor activity;
MF DNA binding;
BP biosynthetic process;
BP cellular nitrogen compound metabolic process;
BP reproduction;
BP response to stress;
BP signal transduction;
BP homeostatic process;
BP anatomical structure development;
CC intracellular;
CC cell;
CC nucleus;
CC organelle;
CC cytoplasm;
//
SN 33;
SD PbbZIP9;
SQ MSLVQRQSSSGSDGSATVDEKKRKRMLSNRESARRSRMKKQKQIDDLTTEITRLEMSNNQVRQTVDARERSYNEIESANNVLRAQAMELTDRLQSLNSVLHIFEEVSGFSVDIPEMHDPLLKPWQRPYPSQPIPASSGMFFI ;
CP Nuclear;
MF nucleic acid binding transcription factor activity;
MF DNA binding;
BP biosynthetic process;
BP cellular nitrogen compound metabolic process;
BP reproduction;
BP response to stress;
BP signal transduction;
BP homeostatic process;
BP anatomical structure development;
CC intracellular;
CC cell;
CC nucleus;
CC organelle;
CC cytoplasm;
//
SN 34;
SD PbbZIP54;
SQ MQPGEVTGIHYLVPSSSSSPYPPFSMSTQSNATTFEFNRFSSPFYNFQYPTSQLQEVNNNPQQPSSFSSNSTSDEADEQQLSLINERKHRRMISNRESARRSRMRKQKHLDELWSQVVWLRKENHQILDKLNHVSESHEKVLQENAQLKEEASELRQQLNDLQLHSPYHPSLRDLEDVPCNTAYLRAESSNQSITSSMDLLG ;
CP Nuclear;
MF nucleic acid binding transcription factor activity;
MF DNA binding;
BP biosynthetic process;
BP cellular nitrogen compound metabolic process;
BP signal transduction;
BP reproduction;
BP response to stress;
BP homeostatic process;
BP anatomical structure development;
CC intracellular;
CC cell;
CC nucleus;
CC organelle;
CC cytoplasm;
//
SN 35;
SD PbbZIP40;
SQ MEPNESKGTRYLPNHCLPNHPHPDSMPIYPPRFFPISHIHVPAHDFSPNASSLSNEAAFDEAGEPDMNYERKLKRMISNRESARRSRMRKKKQIEELQYQVDQLHSTNRGLSDKLIQLLEGNQLILQENAQLKERVSSLQIVLADLITPLRNAGXXXXXXXXXXXXXXXGMPEKSLVTQVAIDLEPKTQVRHDCLPPYYREFRFASSSIGVQ ;
CP Nuclear;
MF nucleic acid binding transcription factor activity;
MF DNA binding;
BP biosynthetic process;
BP cellular nitrogen compound metabolic process;
BP homeostatic process;
BP signal transduction;
BP response to stress;
CC intracellular;
CC cell;
CC nucleus;
CC organelle;
CC cytoplasm;
//
SN 36;
SD PbbZIP49;
SQ MEGSDDTGSGSAKQQRPNPTFGSSSFSVPKPNSNLDIPNFSPSSQMGLPMRQSSPSLSPENSKRPGIPPSHPNNHNSMPFSNVMRPQSRSWQLGTQSLSPGSSHSRSLSQPPFFSLDSLPPLSPLTYRDPSGPSLSDPNSVEVSMEETVVNSQGPSLRSPVSDSSAFWAGDGLPPRRAHRRSNSDVPLGFSAIIQSSPQLIPIGRRTSLDGSASGRDNSGIGKPNQLMKQGSNGNAEGMDERKSGGEITDDLFNAYMNLENIDKMNSSGNEDKDLDSRASGSKTNGCESSDNEVESGLKGNGNGRQRPGSGFPSERREGLKRTASGDVVSNVRHCRSISMDSYMESLNFDDEPLKPLPLGQQSPSTSLDGNSAKISMEFGSGEFNAIELKKIMESE…
CP Nuclear;
MF nucleic acid binding transcription factor activity;
MF DNA binding;
BP biosynthetic process;
BP cellular nitrogen compound metabolic process;
BP transport;
BP nucleocytoplasmic transport;
BP response to stress;
BP signal transduction;
BP homeostatic process;
CC intracellular;
CC cell;
CC nucleus;
CC organelle;
CC cytoplasm;
CC nucleolus;
CC endoplasmic reticulum;
//
SN 37;
SD PbbZIP59;
SQ MEGSDDTGSGSAKQQRPNPTFGSSSFSVPKPNSNLDIPNFSPSSQMGLPMRQSSPSLSPENSKRPGIPPSHPNNHNSMPFSNVMRPQSRSWQLGTQSLSPGSSHSRSLSQPPFFSLDSLPPLSPLTYRDPSGPSLSDPNSVEVSMEETVVNSQGPSLRSPVSDSSAFWAGDGLPPRRAHRRSNSDVPLGFSAIIQSSPQLIPIGRRTSLDGSASGRDNSGIGKPNQLMKQGSNGNAEGMDERKSGGEITDDLFNAYMNLENIDKMNSSGNDDKDLDSRASGSKTNGCESSDNEVESGLKGNGNGRQRPGSGFPSERREGLKRTASGDVVSNVRHCRSISMDSYMESLNFDDEPLKPLPLGQQSPSTSLDGNSAKISMEFGSGEFNAIELKKIMESE…
CP Nuclear;
MF nucleic acid binding transcription factor activity;
MF DNA binding;
BP biosynthetic process;
BP cellular nitrogen compound metabolic process;
BP transport;
BP nucleocytoplasmic transport;
BP response to stress;
BP signal transduction;
BP homeostatic process;
CC intracellular;
CC cell;
CC nucleus;
CC organelle;
CC cytoplasm;
CC nucleolus;
CC endoplasmic reticulum;
//
SN 38;
SD PbbZIP50;
SQ MLSAVPAMLPSDSLLHFPTFDGGFTPGGFTPWDCSEHFPAIPSPIPVISTLSSSLVQSPQTVILSSGSDDAPNRPDRTHANAKSCQNDDSNRTDSVVDDRKRRRMISNRESARRSRMRKQKHIENLRNQVNRLRVENRELNNRLRIVLYHFQLVRTDNDRLRSDHVMLLKKLSHIRRILVFRQHLSSAWPCDTIIPQQTP ;
CP Nuclear;
MF nucleic acid binding transcription factor activity;
MF DNA binding;
MF hydrolase activity;
MF ion binding;
BP reproduction;
BP response to stress;
BP signal transduction;
BP biosynthetic process;
BP cellular nitrogen compound metabolic process;
BP homeostatic process;
BP anatomical structure development;
CC intracellular;
CC cell;
CC nucleus;
CC organelle;
//
SN 39;
SD PbbZIP38;
SQ MLPVEIISGLNYFEPEIPLPNPSDFAFTQNQIPSLHFNTLFNNLSHQIPPPIGHDFTQQSSSLSNNSSTSDDAEEHHHLRVIDERKHRRMISNRESARRSRMRKQKHLDELWLQVVRLRNENHSLIDRLNNLSESHDRVVEENARLKEEACDLRQMLTNLQIGSPYNINASTFRELEGEVPCNTAHLRAESSNQSIAASADLLH ;
CP Nuclear;
MF nucleic acid binding transcription factor activity;
MF DNA binding;
MF protein binding transcription factor activity;
BP biosynthetic process;
BP cellular nitrogen compound metabolic process;
BP signal transduction;
BP homeostatic process;
BP reproduction;
BP response to stress;
BP anatomical structure development;
CC intracellular;
CC cell;
CC nucleus;
CC organelle;
CC cytoplasm;
//
SN 40;
SD PbbZIP29;
SQ MQPGEATGLHYLAPLSSSSPYPPHFSMSTQSNATAFQFNRFSSPLYNFQFPNSQLLEINNNPQQPSSFSSSTSDEADEQQLSLINERKQRRMLSNRESARRSRMRKQKHLDELWSQVVWLRNENHQLVDKLNHVSESHDKVLEENAQLKEEASELRQMVNDLQLHSPYHSFLRDLEDVPCNTAYLRTESSNPSITSSMDLLG ;
CP Nuclear;
MF nucleic acid binding transcription factor activity;
MF DNA binding;
BP biosynthetic process;
BP cellular nitrogen compound metabolic process;
BP reproduction;
BP response to stress;
BP signal transduction;
BP homeostatic process;
BP anatomical structure development;
CC intracellular;
CC cell;
CC nucleus;
CC organelle;
CC cytoplasm;
//
SN 41;
SD PbbZIP31;
SQ MSSLSSRSRNSDLSRRPSSNFSSATKPKPTTTTAHPSSSSAHPQSLNNYQNSNTSTTPALPIGSMTVDGLLYDSNPTPMTDATLFNAQITLLDSSAEINSSTAPPPKTVDEVWREIVSGECRKECKEEVPDEMMTLEDFLARAGAVEENDIKDFPLAPPPPETERLSSGVFSFDQIPLSPFGSIDKVEGSIVRFGNGPDPAGSGGGVGRRKRGRAVMEPMDKAAQQRQRRMIKNRESAARSRERKQAYQVELESLAVRLEEENEQLLKEQAGRTQARLKQLMENIIPVVEKRRPPRVLRRVRSLQW ;
CP Nuclear;
MF nucleic acid binding transcription factor activity;
MF DNA binding;
BP biosynthetic process;
BP cellular nitrogen compound metabolic process;
BP signal transduction;
BP reproduction;
BP response to stress;
BP anatomical structure development;
CC intracellular;
CC cell;
CC nucleus;
CC organelle;
//
SN 42;
SD PbbZIP39;
SQ MASSSGTSSGSSPMIHRNSGSEEDLMALMHQRKRKRMISNRESARRSRMRKQKHLDDLTGQINQLKKENHQIISSLNITSQHYMNIEAENSVLRAQADELSGRLQSLDEIASFLNANNGGLHAAAADSSCFNEPNNSFFDPLNLSHLNQPIMASTDMFHY ;
CP Nuclear;
MF nucleic acid binding transcription factor activity;
MF DNA binding;
BP biosynthetic process;
BP cellular nitrogen compound metabolic process;
BP homeostatic process;
BP reproduction;
BP response to stress;
BP signal transduction;
BP anatomical structure development;
CC intracellular;
CC cell;
CC nucleus;
CC organelle;
CC cytoplasm;
//
SN 43;
SD PbbZIP34;
SQ MHQDQHLLQQSNPNPNFFTFNSNPNPKSNPIPRLPRRVGISGNANASGLAAAATSSSSTSSTTSTSLSLATMLGNSASPFIREDADGSHLHHDYGGSHRRAHSEKLSRHRYSSSVDGSSTSTGVFGEVMDAKKAMPPDKLAELWTLDPKRAKRILANRQSAARSKERKARYMQELERKVQTLQTEATTLSAQLTLFQRDTTGLSTENTELKRRLQSMEQQAQLRDALNEALKKEVERLKIATGEMMSASDSFNLGMHQMPYNHPSAYFPLQQQPGPASHQTMHLPQFNHSQSSMPPQHLHQSNSRTHLSDMLQNGPVGQLQGLDIGSKGAPLVKSEDPSLSASESSSTF ;
CP Nuclear;
MF nucleic acid binding transcription factor activity;
MF DNA binding;
BP biosynthetic process;
BP cellular nitrogen compound metabolic process;
BP transport;
BP nucleocytoplasmic transport;
BP response to stress;
BP homeostatic process;
CC intracellular;
CC cell;
CC nucleus;
CC organelle;
CC cytoplasm;
//
SN 44;
SD PbbZIP11;
SQ MLPGEIISGLHYFEPEIPLPNPSDYGFMHNQIPSHHFNTLFNNLSRQIPPPPGHDFTQQSSSLSYNSSTSDDAEEHHHLRVIEERKQRRMISNRESARRSRMRKQKHLDELWSQVVRLRNENHSLIGRLNNVSESRDRVVEENARLKEEASDLRQMLTNLQIGSPYNINASTFRELDSDVPCITAHLRAESSNQSIAASADLLH ;
CP Nuclear;
MF nucleic acid binding transcription factor activity;
MF DNA binding;
MF protein binding transcription factor activity;
BP biosynthetic process;
BP cellular nitrogen compound metabolic process;
BP signal transduction;
BP homeostatic process;
BP reproduction;
BP response to stress;
BP anatomical structure development;
CC intracellular;
CC cell;
CC nucleus;
CC organelle;
CC cytoplasm;
//
SN 45;
SD PbbZIP47;
SQ MEGSDETGSAKQQRPNPTFGSSSFLIPKPNSNLDIPNFNPSQMGFRMSPESSKRPGIPPSHPNNHNSMPFSRPQSGSWQLGQQNFSSGSSHTRSMSQPPFFSLDSLPPLSPLTYREPSAPSLSDQNSVDVSMGESVVNSHGPTLRSPVNESTAYRAGDGLPPRRGHRRSNSDVPLGFSAINQPSPQLIPVRRRTSFDGSASAKPIQLMKQGSNGNAEGVDDRKSGGEVVDDLFNAYMNLENIDQMNLSGNEDKDIDSRASASKTNGGESSDNEVESGLNGNRNGAGVQRPGSGFPNERREGLKRTASGDVVSSARHCRSISMDSYMENLNFDDEPLKPLGQQSPSTSLDGNSAKFSMEFGSGEFNAIELKKIMESEKLAEIALSDPKRAKRILANR…
CP Nuclear;
MF nucleic acid binding transcription factor activity;
MF DNA binding;
BP biosynthetic process;
BP cellular nitrogen compound metabolic process;
BP transport;
BP nucleocytoplasmic transport;
BP response to stress;
BP homeostatic process;
BP signal transduction;
CC intracellular;
CC cell;
CC nucleus;
CC organelle;
CC cytoplasm;
//
SN 46;
SD PbbZIP61;
SQ MEGSDETGSAKQQRPNPTFGSSSFLIPKPNSNLDIPNFNPSQMGFRMSPESSKRPGIPPSHPNNHNSMPFSRPQSGSWQLGQQNFSSGSSHTRSMSQPPFFSLDSLPPLSPLTYREPSAPSLSDQNSVDVSMGESVVNSHGPTLRSPVNESTAYRAGDGLPPRRGHRRSNSDVPLGFSAINQPSPQLIPVRRRTSFDGSASAKPIQLMKQGSNGNAEGVDDRKSGGEVVDDLFNAYMNLENIDQMNLSGNEDKDIDSRASASKTNGGESSDNEVESGLNGNRNGAGVQRPGSGFPNERREGLKRTASGDVVSSARHCRSISMDSYMENLNFDDEPLKPLGQQSPSTSLDGNSAKFSMEFGSGEFNAIELKKIMESEKLAEIALSDPKRAKRILANR…
CP Nuclear;
MF nucleic acid binding transcription factor activity;
MF DNA binding;
BP biosynthetic process;
BP cellular nitrogen compound metabolic process;
BP transport;
BP nucleocytoplasmic transport;
BP response to stress;
BP homeostatic process;
BP signal transduction;
CC intracellular;
CC cell;
CC nucleus;
CC organelle;
CC cytoplasm;
//
SN 47;
SD PbbZIP4;
SQ MKHQRFVPSLSSSPLPSLSKLEVQRAFVVATMLSTLPANLPSDSLLHLSAFDGGFTPGGFTPWDCSDLFQATPSPEPVISTLSSSPVQSPKTVISSSGSDDDPNRPDRSHANAKSCQNDDSNRTVSVVDERKRRRMISNRESARRSRMRKQKHLENLRNQVNRLRVENRELNNRLRIVLYHSQCVRTDNDRLRSDHVLLRRKLSDIRRILVFSQLQHFSSAWPCNTIIPEQTP ;
CP Nuclear;
MF nucleic acid binding transcription factor activity;
MF DNA binding;
MF hydrolase activity;
MF ion binding;
BP reproduction;
BP response to stress;
BP signal transduction;
BP biosynthetic process;
BP cellular nitrogen compound metabolic process;
BP homeostatic process;
BP anatomical structure development;
CC intracellular;
CC cell;
CC nucleus;
CC organelle;
//
SN 48;
SD PbbZIP14;
SQ MASSKLMSSSSTSQNSDLSRRPSTFSSATKPKPTTTTPHPSSSSAHTQTLNNYQNSIVNTTPSLPIGSMTADGLLYDPTPMTDATLLDTQITLLDAAANVNGPSAPPPKTVDEVWREIVSGDSRKECKAEVPDEMMTLEDFLARAGAVEENDIKDFPLAPPPEMERLSSGVFSFDQIPLSPFGSIDKVEGSIVGFGNGVDPAGSGGRVGRGKRGRAVMEPMDKAAQQRQKRMIKNRESAARSRERKQAYQVELESLAVRLEEEKEQLLKEQVTELCFGQLLATDSQ ;
CP Chloroplast;
CP Nuclear;
MF nucleic acid binding transcription factor activity;
MF DNA binding;
BP biosynthetic process;
BP cellular nitrogen compound metabolic process;
BP signal transduction;
BP reproduction;
BP response to stress;
BP anatomical structure development;
CC intracellular;
CC cell;
CC nucleus;
CC organelle;
//
SN 49;
SD PbbZIP2;
SQ MMKSSSVMPFIHEPAHMGRFKCPVQETVLTTAEIQELLSLLQAGNSASPSSEGSNREADTVDERKRRRMMSNRESARRSRWRKKRHLEDLTSEVDRLKIENQELKNRLGLVAQNCHVLWRENDRMTSESLALRARLSDLYRILIAMQTQCSQ ;
CP Nuclear;
MF nucleic acid binding transcription factor activity;
MF DNA binding;
MF protein binding;
BP reproduction;
BP response to stress;
BP signal transduction;
BP biosynthetic process;
BP cellular nitrogen compound metabolic process;
BP homeostatic process;
BP anatomical structure development;
CC intracellular;
CC cell;
CC nucleus;
CC organelle;
CC cytoplasm;
//
SN 50;
SD PbbZIP53;
SQ MMKSSSVMPFIHEPAHMGRFKCPVQETVLTTAEIQELLSLLQAGNSASPSSEGSNREADTVDERKRRRMMSNRESARRSRWRKKRHLEDLTSEVDRLKIENQELKNRLGLVAQNCHVLWRENDRMTSESLALRARLSDLYRILIAMQTQCSQ ;
CP Nuclear;
MF nucleic acid binding transcription factor activity;
MF DNA binding;
MF protein binding;
BP reproduction;
BP response to stress;
BP signal transduction;
BP biosynthetic process;
BP cellular nitrogen compound metabolic process;
BP homeostatic process;
BP anatomical structure development;
CC intracellular;
CC cell;
CC nucleus;
CC organelle;
CC cytoplasm;
//
SN 51;
SD PbbZIP19;
SQ MELNESMPIYPTRFFPISHIHVPNPDFSANTSSLGNEAAFDEAGQQDMNYKRKLKRMISNRKSARRSRMRKKKQIEELHYQVDQLHSTNRQLSEKLIQLLEGNQQILQENAQLKERVSSLQIIHADLITPLRIEGDVTVNTNGNQLTAEDSSTP ;
CP Nuclear;
MF N/A;
BP N/A;
CC N/A;
//
SN 52;
SD PbbZIP22;
SQ MALPAEPHSGHNSTNHPDHTDFKFNSEMESLGIPPLDPELFSSDNGMAAAAVPSDDPFMSDLGFGFGDDGNCEFELTFDDLDDLYLPSEAEDFLVPDGLDPGAAALDSGSPESGSSAISVSGDDKGALDISRFLNCPASSNECSENSGGPASSQGSGISEAVDSNSHSGNSDDEKVKVEDELAKNYLVKRKKEIDEGNAESRSAKYRRSENNNNSNNAASVNVSASANDEDEKRKARLIRNRESAQLSRQRKKHYVEELEDKVRAMHSTIADLNNRISYVMAENATLKQQLSTPPPPSHLGMHPHPPMPPMAYPWMPYSPYVVNPQGSQSLLVPIPRLQSQQPAAAPKSKKSDSKKSEGRTKKVASISFLGLLFFILLFGGLVPMVNVNFSGVMDR…
CP Nuclear;
MF nucleic acid binding transcription factor activity;
MF DNA binding;
MF protein binding transcription factor activity;
MF ion binding;
BP biosynthetic process;
BP cellular nitrogen compound metabolic process;
BP signal transduction;
BP response to stress;
BP cell differentiation;
BP anatomical structure development;
CC intracellular;
CC cell;
CC nucleus;
CC organelle;
CC cytoplasm;
CC endoplasmic reticulum;
//
SN 53;
SD PbbZIP62;
SQ MVDRRASDAAPPLQTPIAPVAKRKRRASCLGEQERRERKRAIDREAQRSLREKTKTHIAELERTIQILRDQDRNGATASLLSEIDSLRVENERLKDVIDSVKSVVGLDFGVSGKTTATVVSRPRADDGGDEATSPAATSAGHQSPKPCAISSSSATKPCPSTPIDQVTTFVPSAVKRPLDLDGMTVMADLHPPAMLANQRQQVEMELDLQPVRESSEEGEVEDLPWGNAPATATWAPMMEEIFGPNWRCPSPTILHIGNPDNPISNSSSICPVWKKSNELFGKVFTYHHRSLGATSSSSSSNNSLVRSDTAEAGLLYLGIKQGWDNLPSLEWMKSPALTILKQVDELLFKHLPNVERLAVAYKSFKLLKPSISSPGPPSAPAYSTTTPQSFKPAQV…
CP Nuclear;
MF N/A;
BP N/A;
CC N/A;
//
SN 54;
SD PbbZIP7;
SQ MESLPIPPLDPEFFSSDNGMASAAVPSDEFMSDLGFGFGSDDNCDFELTFDDLDKLYLPSMTEDFLLPDGLDPGAAESNSGSPESGSSAISVSGDDKGGLDVSRFLNCPASSNECSENSGGPASSQGSGISEAVDSHSGNSGNSVTVSSNVICSSDDEKVKVEDEMAKNYLVKRKKDSNDGNVESRSAKYRRSENNNNSASVNVGANANDEEEKRKARLIRNRESAQLSRQRKKHYVEELEDKVRAMHSTITDLNNRISYVMAENATLKQHLSSGGTMCPPPPPHLGMHPLPPMPPMAYPWMPYSPYVTKPQGSQSLLLPIPRLKSQQPAAAPKSKKSESKKSEGRTKKVASISFLGLLFFVLLFGGLVPMVNVNFSGVMDRGFGGSSYVRDRFHG…
CP Nuclear;
MF nucleic acid binding transcription factor activity;
MF DNA binding;
BP biosynthetic process;
BP cellular nitrogen compound metabolic process;
BP signal transduction;
BP response to stress;
CC intracellular;
CC cell;
CC nucleus;
CC organelle;
//
SN 55;
SD PbbZIP46;
SQ MMMSSSAMFFNHEPAHMGHFECPVQETELTTAEIQELLSLLQAGNSASPSSEGSNREVYTVDERKRRRTMSNRESARRSRWRKKKHLEDMTNEVERLKIENLEMKNRLGVVAQKCHVTWRENDRLTSESLALCARLSDLYRILIAMEMQYSE ;
CP Nuclear;
MF nucleic acid binding transcription factor activity;
MF DNA binding;
MF hydrolase activity;
MF ion binding;
BP biosynthetic process;
BP cellular nitrogen compound metabolic process;
BP reproduction;
BP response to stress;
BP signal transduction;
BP anatomical structure development;
CC intracellular;
CC cell;
CC nucleus;
CC organelle;
CC cytoplasm;
CC cytosol;
//
SN 56;
SD PbbZIP32;
SQ MDSNNVNNNFGAAARPFPTFNDMEQMSETPQRGSHHRRAHSDTSFRTPNFDDLLLFDPSDLDLSCLASPNLPPRGSDSDNIAMFLESDDSSGGQPPNPFSSTPKPTASSGSTATAAHLRSLSVDSDFFDGLGLGDSGREVTGGQRSRSHRHSISMDGSSIEADSSVITLNSFKKSIAPERLAELSLTDPKRAKRILANRQSAARSKERKVKYANELERKVQTLQTEATTLSAQVTLLQRDTTVITAENKELKLRLQALEQQSQLRDALSEKLKEEAQRLKIEANQILPGAGNGNPFYGGLPPQYGQTQLHQNQTQHQQKHHNQGVASGQAHPSYMDFNGRA ;
CP Nuclear;
MF nucleic acid binding transcription factor activity;
MF DNA binding;
BP biosynthetic process;
BP cellular nitrogen compound metabolic process;
BP transport;
BP nucleocytoplasmic transport;
BP response to stress;
CC intracellular;
CC cell;
CC nucleus;
CC organelle;
CC cytoplasm;
//
SN 57;
SD PbbZIP26;
SQ MEGSDETGSAKQQRPNPAFGSSSFLVPKPNSNLDIPNFNPSQMGFRMSPESSKRPGIPPSHPNNHNSMPFSRPQSGSLPPLSSGSSHTRSMSQPPFFSLDSLPPLSPLTYREPSPPSLSDPNSVDVSMGESVVNSHGASLRSPVHDSTAYWAGDGRPPRRGHRRSNSDVSLGLSAISQPSPQLIPVGHRTSLDESASGKPVQLMSQGSNGNAEGMDERKSGGEVVDDLFNAYMNLENIDQMNLSGNEDKDMDSRASGSKTNGGESSDNEVESGLNGSRNGMPRPASGLPNERREGLKRTASGDVVPNARHCRSISMDSYMENLNFDDEPLKPLPVGQQSPSTSLDGSSAKFSMEFGSGEFNAVELKKIMENDKLAEIALSDPKRAKRILANRQSAA…
CP Nuclear;
MF nucleic acid binding transcription factor activity;
MF DNA binding;
BP biosynthetic process;
BP cellular nitrogen compound metabolic process;
BP transport;
BP nucleocytoplasmic transport;
BP response to stress;
BP homeostatic process;
BP signal transduction;
CC intracellular;
CC cell;
CC nucleus;
CC organelle;
CC cytoplasm;
//
SN 58;
SD PbbZIP15;
SQ MDSNNINNNFGAASRPSPTSSTDMEQMSETPQRGSHHRRAHSDTSFRIPNFDDLLLFDPSDLDLSCLPSPTLLPRGGNSSNNNNIPMSLDSDDSSEGQPPNSFSSTPKPAASSGSTATAAHLRSLSVDSDFFDGLGLGDSAREVSGGQRSGPHHRHSSSMDGSSFDADSSVMTLNGFKKSVAPERLAELSLIDPKRAKRILANRQSAARSKERKVRYTNELERKVQTLQTEATTLSAQVTLLQRDTTVITAENKELKLRLQALEQQAQLRDALNEKLKEEVQRLKIETNQIPPGAGNGNPFYRGLPPQYGQTQHHQNHNQQNQHQQHHNQNVANGQAHPSFMDFNGRA ;
CP Nuclear;
MF nucleic acid binding transcription factor activity;
MF DNA binding;
BP transport;
BP nucleocytoplasmic transport;
BP response to stress;
BP biosynthetic process;
BP cellular nitrogen compound metabolic process;
CC intracellular;
CC cell;
CC nucleus;
CC cytoplasm;
CC organelle;
//
SN 59;
SD PbbZIP5;
SQ MALPELKAQIKILVQSMLHEGMLVYQFTQPQELQDSSNPNFVAEIIKLFCDNTEKVITELEQHFYEERRIRRIMANRESARQTIRRRQALCEELTTKAADLALENENLKRKKELAVKEFQSLEKTNKHLKVQMAKVIKAEDQEAPAKNMSAYVQMQIPPSSPTNSPFFLFNRPPFTPLFWPPVIQSSNSIQVQHVLQNPTAVLSNISLPANGTAESSLDQENPPNINGARTPLYVFPCPWFIPHFDNGNGLQPQSSLCLNNKQEETSFNNQYSSSSSSRAATQLDNHQPSLPVRLKTEDSASIEGRPSHDLNETPVQFPLDEGDQHTGPHPKENGCKEIFVSPSSLNHAGVASCIKHENGFEPDYTVTVDNSYHKFSALPEKNSEPIVYPTGKLAD…
CP Nuclear;
MF signal transducer activity;
MF nucleic acid binding transcription factor activity;
MF DNA binding;
MF kinase activity;
BP signal transduction;
BP biosynthetic process;
BP cellular nitrogen compound metabolic process;
BP homeostatic process;
BP response to stress;
CC intracellular;
CC cell;
CC nucleus;
CC organelle;
CC cytoplasm;
CC cytosol;
//
SN 60;
SD PbbZIP28;
SQ MAEKTVEIVDDQAENFFDADQAAELGRKVEDLEREKLELQRENKETKEKIQELMAEIEKLKSSEKETKERLREMELEIERTEEGKDVLESVANRAMELETEVARLQHDLISAMAEGEDANKEVAELKRVLGEKGEKIDSLEKELESLKKAKADSEKRVRELERKIGVLEVKETEEKSKKIRVEEEMRERLDEKESELSLFKKKVEDLESVIVKNNAELGKRASEKLNVEAALRESEDKCRGMEMKMGKLQKDVLDAEKVINGLKERTVGEINGTVNEVKEISRETELKGLSLPVVAGSTGVVAAAAAVFYMLYVRQR ;
CP Cytoplasmic;
MF N/A;
BP N/A;
CC N/A;
//
SN 61;
SD PbbZIP6;
SQ MASSSGVSSESSKLQNSGSDEDLNQVMDQRKRKRMLSNRESARRSRMRKQEHMTDLTAQIGLLTRDNNQIITSMNVTNQLYMKLEAENSVLRAQMDELRNRLQSLNDIMDCINSSKWIYEEEDNHNNIGGGDGFLNPWSAGFLNNQPIMASADMFMC ;
CP Nuclear;
MF nucleic acid binding transcription factor activity;
MF DNA binding;
MF protein binding transcription factor activity;
BP biosynthetic process;
BP cellular nitrogen compound metabolic process;
BP reproduction;
BP response to stress;
BP signal transduction;
BP homeostatic process;
BP anatomical structure development;
CC intracellular;
CC cell;
CC nucleus;
CC organelle;
CC cytoplasm;
CC endoplasmic reticulum;
//
SN 62;
SD PbbZIP16;
SQ MEAASEGENQNKNHESNSKLNNSSEGQSKPKRQMKTPFQLETLEKAYALETYPSEAIRAELSEKLGLSDRQLQMWFCHRRLKDKKEGGPPKKQRKLVTTLPEPPIDDLAHGSEPGSDYGSGSGSGSSPFGHPELRNVVARGVADDIPMRGRRYYESPQSILELRAIACVEAQLGEPLREDGPLLGIEFDPLPPDAFGAPLAVAEQHKRSGHALEGKYERHDAKPIKATTRALHEYPFLQDHSSIRSDAYGQVSQSHFHDSAIDGPTARTSSFAVGNEPLSRVHGVHGHASRVRLLSQQERQVVPYSSPVDDGSVAQRDSFTNVRVNTQFSDSPVVAPALENSNVLSEGQINDSILRMERKRKSEEARIAKEVEAHELRIRKELEKQDILRRKNEER…
CP Nuclear;
MF nucleic acid binding transcription factor activity;
MF DNA binding;
MF ion binding;
BP biosynthetic process;
BP cellular nitrogen compound metabolic process;
BP growth;
BP anatomical structure development;
BP cell differentiation;
BP locomotion;
BP cell-cell signaling;
BP embryo development;
BP neurological system process;
BP reproduction;
CC intracellular;
CC cell;
CC nucleus;
CC organelle;
CC protein complex;
CC nucleoplasm;

## Sheet: percentage 
Percentage of Biological process, Molecular function, Cellular componets and subcellular localization of bZIP gene family in Chinese Pear
	TA Eukaryote;
	SA 62;
	GR Normal;
	ST prot;
	TR off;
Subcellular localization	LA Extracellular:0;
	LA Plasmamembrane:0;
	LA Cytoplasmic:1;
	LA Cytoskeletal:0;
	LA ER:0;
	LA Golgi:0;
	LA Lysosomal:0;
	LA Mitochondrial:0;
	LA Chloroplast:1;
	LA Peroxisomal:0;
	LA Vacuole:0;
	LA Nuclear:61;
	GT GOslim;
	MF N/A:4.84%;
	MF nucleic acid binding transcription factor activity:40.46%;
	MF DNA binding:40.46%;
	MF protein binding transcription factor activity:6.59%;
Molecular functions	MF enzyme regulator activity:0.40%;
	MF RNA binding:0.40%;
	MF ion binding:3.36%;
	MF hydrolase activity:1.61%;
	MF protein binding:1.08%;
	MF signal transducer activity:0.40%;
	MF kinase activity:0.40%;
	BP N/A:4.84%;
	BP biosynthetic process:16.39%;
	BP cellular nitrogen compound metabolic process:16.39%;
	BP signal transduction:13.98%;
	BP homeostatic process:10.33%;
	BP response to stress:12.87%;
	BP developmental maturation:0.43%;
	BP cell differentiation:0.86%;
	BP anatomical structure development:5.58%;
Biological processes	BP immune system process:1.88%;
	BP transport:3.65%;
	BP cell-cell signaling:0.59%;
	BP neurological system process:0.59%;
	BP lipid metabolic process:0.50%;
	BP reproduction:5.08%;
	BP carbohydrate metabolic process:0.38%;
	BP small molecule metabolic process:0.38%;
	BP cell death:1.34%;
	BP protein folding:0.20%;
	BP nucleocytoplasmic transport:3.22%;
	BP growth:0.16%;
	BP locomotion:0.16%;
	BP embryo development:0.16%;
	CC N/A:4.84%;
	CC intracellular:17.74%;
	CC cell:17.74%;
	CC nucleus:17.74%;
	CC cytoplasm:14.65%;
	CC organelle:17.74%;
Cellular components	CC cytosol:2.58%;
	CC nucleoplasm:1.36%;
	CC nuclear chromosome:0.16%;
	CC chromosome:0.16%;
	CC protein complex:0.86%;
	CC endoplasmic reticulum:3.50%;
	CC nucleolus:0.92%;
