# Supplementary material for: Genome-wide identification and characterization of bZIP transcription factors and their expression profile under abiotic stresses in Chinese pear (Pyrus bretschneideri)
Source: BMC Plant Biol. 2021 Sep 9;21:413. doi: 10.1186/s12870-021-03191-3 (PMC8427902; doi:10.1186/s12870-021-03191-3)
Supplement: Supplementary file 4 — Additional file 4: Table S4. Motif sequence in bZIP genes. [file 12870_2021_3191_MOESM4_ESM.xlsx]

## Sheet: Sheet1
Table.S4 Motif sequenec of bZIP genes family in chinese pear
Motif ID	Motif Seq	Length
MEME-1	DLVDEKRQKRMJSNRESARRSRERKQAYLEELEAKVQRLREENTTLSAQL	50
MEME-2	TLLQRDTTGLTSENNELKLRLQALEQQAQLRDALNEALKGEVZRLKLAAG	50
MEME-3	VSQEYEKLLSENAVLKEELEELRAR	25
MEME-4	QQSTLQRQGSLTLPSPLCKKTVDEVWSEIQKGKPEKEQKNE	41
MEME-5	NSVDVSMGESVVNSHGPSLRSPVNDSSAYWAGDGLPPRRGH	41
MEME-6	VDDLFNAYMNLENIDKMNLSGNEDKDLDSRASGSKTNGGESSDNEVESGL	50
MEME-7	SAKQQRPNPTFGSSSFAVPKPNSNLDIPN	29
MEME-8	ARHCRSISMDSYMENLNFDDEPLKPLPLGQ	30
MEME-9	AKFSMEFGSGEFNAIELKKIMESEKLAEI	29
MEME-10	GSANGKPSQLMEQGSBGNAEGSDERKSGG	29
MEME-11	QRQQTLGEMTLEDFLVKAGVV	21
MEME-12	PPPPHGFMASSPQPHPYMWGVQHPMPPP	28
MEME-13	QNLSPGSSHTRSLSQPPFFSLDSLPPLSPLTYRDPSGP	38
MEME-14	LGESGKNFGSMNMDELLKNIWSAEENQAM	29
MEME-15	QSGPRLSPENSKRPGIPPSHPNNHNSMPF	29
MEME-16	GNGRQRPGSGFPNERREGLKRTASGDVVS	29
MEME-17	RRSNSDVPLGFSAIIQPSPQLIPIGRRTS	29
MEME-18	FYPGQQQPGNQTQQNTQPQQF	21
MEME-19	HTMLNQTMAVMPITAAGAPGPVPGPATNLNIGMDYWGAPPSAAMPAMRGK	50
MEME-20	DMSQQDPIGRFQGLDINNRGSHLVRPEGPSIS	32
