# Supplementary material for: Genome-wide identification and characterization of bZIP transcription factors and their expression profile under abiotic stresses in Chinese pear (Pyrus bretschneideri)
Source: BMC Plant Biol. 2021 Sep 9;21:413. doi: 10.1186/s12870-021-03191-3 (PMC8427902; doi:10.1186/s12870-021-03191-3)
Supplement: Supplementary file 5 — Additional file 5: Table S5. Modes of gene duplication events, and non-Synonymous (ka) and synonymous (ks) values in PbbZIP genes Family. [file 12870_2021_3191_MOESM5_ESM.xlsx]

## Sheet: Duplication-KA,ks value
Table.S5 The number of different modes of duplication events and Non-Synonymous (ka) and synonymous (ks) ratios in Pyrus bretschneideri
Dispersed duplication
Duplicate 1	Location	Duplicate 2	Location	E-value	Ka	Ks	Ka/ks
Pbr029239.1	Chr1:2398851	Pbr033760.1	Chr15:30168555	1.1e-18	0.63396	1.1034	0.574551		chr 1	1
Pbr024746.1	Chr2:8549572	Pbr040390.1	scaffold888.0:59641	4.5e-32	0.636812	1.31518	0.4842		2	3
Pbr001076.1	Chr2:12231889	Pbr017979.1	Chr17:19768805	8.9e-20	0.596936	0.826635	0.722128		3	3
Pbr022894.1	Chr2:7309361	Pbr002622.1	Chr15:999456	0.00011	-2	-2	1		5	3
Pbr022685.1	Chr3:1149894	Pbr040479.1	Chr2:15517927	3e-18	0.564782	3.65257	0.154626		6	1
Pbr003516.1	Chr3:16858552	Pbr024746.1	Chr2:8549572	1.1e-20	0.827797	1.72996	0.478506		7	2
Pbr013209.1	Chr3:21719032	Pbr016568.1	Chr17:17890291	2.9e-30	0.316231	1.45669	0.217088		8	4
Pbr014592.1	Chr5:22848987	Pbr017778.1	Chr12:20360616	2.1e-41	0.564158	1.3767	0.409789		9	1
Pbr030476.1	Chr5:2296058	Pbr024746.1	Chr2:8549572	4.6e-10	0.932619	2.10545	0.442954		10	2
Pbr010517.1	Chr5:2957830	Pbr002928.1	Chr7:12429663	4e-24	0.492353	0.774175	0.635971		11	1
Pbr016302.1	Chr6:21111673	Pbr017262.1	Chr15:20035048	6.4e-16	0.544673	1.64234	0.331644		12	2
Pbr002981.1	Chr7:12802639	Pbr017284.1	Chr11:24824752	8.6e-42	0.282932	0.909308	0.311151		13	3
Pbr009654.1	Chr7:1362620	Pbr002622.1	Chr15:999456	0.00015	-2	-2	1		14	2
Pbr018746.1	Chr8:10553837	Pbr025283.1	Chr5:19164840	3.7e-21	0.973376	1.57677	0.617324		15	5
Pbr028080.1	Chr8:14864215	Pbr005861.1	Chr15:2671458	1.2e-203	0.0644014	0.319422	0.201618		17	2
Pbr008558.1	Chr8:2197741	Pbr024746.1	Chr2:8549572	9e-26	-2	-2	1		scaffold	6
Pbr028081.1	Chr8:14868512	Pbr005860.1	Chr15:2664599	2.8e-220	0.0693503	0.320035	0.216696			41
Pbr022222.1	Chr9:18881465	Pbr018534.1	Chr13:7268883	3.9e-11	0.884749	1.42384	0.621381
Pbr009074.1	Chr10:10127839	Pbr009262.1	Chr15:3989301	3e-19	2.13868	2.31662	0.92319
Pbr036339.1	Chr10:19091541	Pbr005556.1	scaffold1282.0:9370	3.9e-16	0.891562	1.2643	0.705183
Pbr030829.1	Chr11:565147	Pbr018534.1	Chr13:7268883	1.1e-09	0.481371	1.18706	0.405515
Pbr004364.1	Chr12:2057108	Pbr009262.1	Chr15:3989301	1.9e-24	0.928942	1.36666	0.679717
Pbr017778.1	Chr12:20360616	Pbr040390.1	scaffold888.0:59641	1.6e-38	0.768029	2.41069	0.318593
Pbr034805.1	Chr13:14373472	Pbr024746.1	Chr2:8549572	1.3e-09	1.07802	1.51413	0.711971
Pbr030038.1	Chr13:4056908	Pbr018534.1	Chr13:7268883	7.3e-10	0.743449	1.17519	0.632621
Pbr018534.1	Chr13:7268883	Pbr040479.1	Chr2:15517927	3.7e-33	0.340641	1.39023	0.245025
Pbr007163.1	Chr14:14920343	Pbr001076.1	Chr2:12231889	2.5e-08	2.03422	2.76375	0.736035
Pbr007589.1	Chr14:344099	Pbr014592.1	Chr5:22848987	8.6e-40	0.560872	1.48692	0.377203
Pbr017262.1	Chr15:20035048	Pbr029701.1	Chr9:14021920	1.5e-95	0.0336372	0.189698	0.177319
Pbr009262.1	Chr15:3989301	Pbr025283.1	Chr5:19164840	3.5e-20	0.974868	1.68433	0.578788
Pbr019779.1	Chr15:6992833	Pbr033760.1	Chr15:30168555	9.3e-18	0.664061	0.94724	0.701048
Pbr005861.1	Chr15:2671458	Pbr028081.1	Chr8:14868512	4.7e-234	0.0440616	0.160632	0.274301
Pbr005914.1	Chr15:3000081	Pbr018534.1	Chr13:7268883	2e-39	0.291912	1.7849	0.163545
Pbr017979.1	Chr17:19768805	Pbr033760.1	Chr15:30168555	1.1e-18	0.63396	1.1034	0.574551
Pbr016568.1	Chr17:17890291	Pbr018534.1	Chr13:7268883	1.5e-15	0.77419	1.6782	0.461321
Pbr002338.1	scaffold1099.0:54879	Pbr016302.1	Chr6:21111673	7.4e-134	0.0371494	0.159513	0.232892
Pbr006046.1	scaffold1301.0:48	Pbr014120.1	Chr6:9323825	1.2e-10	0.868419	1.07659	0.80664
Pbr010436.1	scaffold170.2.1:93882	Pbr040390.1	scaffold888.0:59641	8.2e-24	0.658182	1.39731	0.471035
Pbr005557.1	scaffold1282.0:15287	Pbr005860.1	Chr15:2664599	1.4e-292	0.00223658	0.00258398	0.865556
Pbr003750.1	scaffold1170.0:35506	Pbr017284.1	Chr11:24824752	2.7e-43	0.274907	0.908094	0.302729
Pbr005556.1	scaffold1282.0:9370	Pbr005861.1	Chr15:2671458	5.6e-272	0.000817049	0
Tandem duplication
Duplicate 1	Location	Duplicate 2	Location	E-value	Ka	Ks	Ka/ks
Pbr005860.1	Chr15:2664599	Pbr005861.1	Chr15:2671458	1.2e-219	0.07101	0.286092	0.248207		chr 15	1
Pbr005556.1	scaffold1282.0:9370	Pbr005557.1	scaffold1282.0:15287	1e-220	0.0700916	0.282243	0.248338		scaffold	1
Transposed duplication
Duplicate 1	Location	Duplicate 2	Location	E-value	Ka	Ks	Ka/ks
Pbr028081.1	Chr8:14868512	Pbr005556.1	scaffold1282.0:9370	5.8e-234	0.0440518	0.160761	0.274021		8	1
Pbr002338.1	scaffold1099.0:54879	Pbr037165.1	Chr16:19058863	8.7e-175	0.0117923	0.0140767	0.837718		scaffold	1
whole genome duplication
Duplicate 1	Location	Duplicate 2	Location	E-value	Ka	Ks	Ka/ks
Pbr021041.1	Chr1:3259341	Pbr026723.2	Chr14:8763965	1.2e-06	0.701931	0.941107	0.745857		chr1	5
Pbr021041.1	Chr1:3259341	Pbr014120.1	Chr6:9323825	7.5e-17	0.818124	0.945991	0.864833		2	2
Pbr021041.1	Chr1:3259341	Pbr006046.1	scaffold1301.0:48	2e-86	0.079886	0.146693	0.54458		3	3
Pbr029239.1	Chr1:2398851	Pbr019779.1	Chr15:6992833	1.5e-63	0.0822947	0.109379	0.752382		7	3
Pbr029239.1	Chr1:2398851	Pbr017979.1	Chr17:19768805	9.5e-79	0	0			8	1
Pbr024746.1	Chr2:8549572	Pbr010436.1	scaffold170.2.1:93882	1.1e-118	0.04419	0.149229	0.296122		10	4
Pbr022894.1	Chr2:7309361	Pbr009654.1	Chr7:1362620	0	0.0534783	0.198096	0.269962		11	3
Pbr013133.1	Chr3:22249661	Pbr002928.1	Chr7:12429663	1.2e-41	0.326093	0.73225	0.44533		12	3
Pbr003516.1	Chr3:16858552	Pbr014592.1	Chr5:22848987	3.4e-211	0.013407	0.0107272	1.24981		chr13	3
Pbr013209.1	Chr3:21719032	Pbr022222.1	Chr9:18881465	2e-31	0.344866	1.3111	0.263036		chr 14	4
Pbr002981.1	Chr7:12802639	Pbr003750.1	scaffold1170.0:35506	7.6e-107	0.0163742	0.144551	0.113277		15	8
Pbr002928.1	Chr7:12429663	Pbr002981.1	Chr7:12802639	8.4e-130	0	0			16	1
Pbr002928.1	Chr7:12429663	Pbr003750.1	scaffold1170.0:35506	7.6e-107	0.0163742	0.144551	0.113277		17	2
Pbr028080.1	Chr8:14864215	Pbr005556.1	scaffold1282.0:9370	1.2e-203	0.0634794	0.319689	0.198566			42
Pbr009074.1	Chr10:10127839	Pbr004364.1	Chr12:2057108	1.8e-48	0.571155	0.809824	0.705283
Pbr009074.1	Chr10:10127839	Pbr025283.1	Chr5:19164840	1.3e-131	0.148098	0.192281	0.770217
Pbr019461.1	Chr10:22800599	Pbr030476.1	Chr5:2296058	1.2e-88	0.0967441	0.213826	0.452443
Pbr036339.1	Chr10:19091541	Pbr010517.1	Chr5:2957830	8.3e-75	0.0667479	0.186293	0.358295
Pbr030829.1	Chr11:565147	Pbr022685.1	Chr3:1149894	3.1e-52	0.0248986	0.161541	0.154131
Pbr017284.1	Chr11:24824752	Pbr013133.1	Chr3:22249661	2.9e-83	0.0589535	0.194901	0.302479
Pbr017284.1	Chr11:24824752	Pbr002928.1	Chr7:12429663	7.8e-44	0.281506	0.917508	0.306816
Pbr004364.1	Chr12:2057108	Pbr025283.1	Chr5:19164840	5e-49	0.522922	1.34364	0.389185
Pbr017778.1	Chr12:20360616	Pbr007589.1	Chr14:344099	6.7e-194	0.0471185	0.160955	0.292743
Pbr017778.1	Chr12:20360616	Pbr003516.1	Chr3:16858552	3.6e-30	0.569437	1.54111	0.369497
Pbr030038.1	Chr13:4056908	Pbr016568.1	Chr17:17890291	5.2e-32	0.30362	1.61687	0.187782
Pbr030038.1	Chr13:4056908	Pbr013209.1	Chr3:21719032	7.2e-66	0.0499823	0.260466	0.191895
Pbr030038.1	Chr13:4056908	Pbr022222.1	Chr9:18881465	3.6e-33	0.358601	1.31318	0.273077
Pbr007163.1	Chr14:14920343	Pbr016568.1	Chr17:17890291	1.9e-13	0.865399	1.76262	0.490975
Pbr007163.1	Chr14:14920343	Pbr020210.1	Chr6:4248339	1.1e-29	0.227236	0.209877	1.08271
Pbr007589.1	Chr14:344099	Pbr003516.1	Chr3:16858552	5.6e-31	0.552109	1.69663	0.325416
Pbr026723.2	Chr14:8763965	Pbr014120.1	Chr6:9323825	3.2e-86	0.109029	0.212008	0.514267
Pbr002622.1	Chr15:999456	Pbr027818.1	Chr15:9823393	2.7e-66	0.00801789	0.00868317	0.923384
Pbr009262.1	Chr15:3989301	Pbr018746.1	Chr8:10553837	4.6e-129	0.0935913	0.209181	0.447419
Pbr019779.1	Chr15:6992833	Pbr017979.1	Chr17:19768805	1.5e-63	0.0822947	0.109379	0.752382
Pbr019779.1	Chr15:6992833	Pbr001076.1	Chr2:12231889	1.5e-20	0.679932	0.71904	0.94561
Pbr005860.1	Chr15:2664599	Pbr028080.1	Chr8:14864215	6.6e-250	0.0274281	0.206167	0.133039
Pbr005860.1	Chr15:2664599	Pbr005556.1	scaffold1282.0:9370	1.2e-219	0.0700814	0.286326	0.244761
Pbr033760.1	Chr15:30168555	Pbr001076.1	Chr2:12231889	5e-88	0.0793055	0.181223	0.437612
Pbr005914.1	Chr15:3000081	Pbr040479.1	Chr2:15517927	2.8e-33	0.359521	1.50388	0.239062
Pbr037165.1	Chr16:19058863	Pbr016302.1	Chr6:21111673	2e-136	0.0372952	0.163116	0.228643
Pbr016568.1	Chr17:17890291	Pbr020210.1	Chr6:4248339	0.00059	-2	-2	1
Pbr016568.1	Chr17:17890291	Pbr022222.1	Chr9:18881465	3.3e-71	0.0576141	0.194633	0.296014
