# Supplementary material for: Genome-wide identification and characterization of bZIP transcription factors and their expression profile under abiotic stresses in Chinese pear (Pyrus bretschneideri)
Source: BMC Plant Biol. 2021 Sep 9;21:413. doi: 10.1186/s12870-021-03191-3 (PMC8427902; doi:10.1186/s12870-021-03191-3)
Supplement: Supplementary file 6 — Additional file 6: Table S6. List of bZIP orthologous gene pairs identified in Fragaria vesca Prunus mume and Prunus persica. [file 12870_2021_3191_MOESM6_ESM.xlsx]

## Sheet: synteny relationship
Table.S6 List of bZIP orthologous gene pairs identified in Fragaria vesca Prunus mume and Prunus persica
	Pear vs starwberry					Pear vs prunus mume					Pear vs prunus persica
Location	Gene Name	Location	orthologous pair		Location	Gene Name	Location	orthologous pair		Location	Gene Name	Location	orthologous pair
Chr1	Pbr021041.1	Fvb7	FvH4_7g15810.1		Chr1	Pbr029239.1	Pa1	Pm002353		Chr1	Pbr029239.1	scaffold_1	ppa021433m
Chr2	Pbr001076.1	Fvb1	FvH4_1g18190.1		Chr1	Pbr029239.1	Pa2	Pm005431		Chr1	Pbr021041.1	scaffold_2	ppa006173m
Chr2	Pbr040479.1	Fvb1	FvH4_1g12620.1		Chr1	Pbr021041.1	Pa5	Pm018422		Chr2	Pbr001076.1	scaffold_1	ppa021433m
Chr2	Pbr024746.1	Fvb7	FvH4_7g04850.1		Chr1	Pbr021041.1	Pa7	Pm024103		Chr2	Pbr040479.1	scaffold_1	ppa012507m
Chr3	Pbr013133.1	Fvb3	FvH4_3g40470.1		Chr2	Pbr001076.1	Pa1	Pm002353		Chr2	Pbr022894.1	scaffold_2	ppa002181m
Chr3	Pbr003516.1	Fvb3	FvH4_3g24780.1		Chr2	Pbr001076.1	Pa2	Pm005431		Chr2	Pbr024746.1	scaffold_2	ppa008716m
Chr3	Pbr013209.1	Fvb4	FvH4_4g28780.1		Chr2	Pbr040479.1	Pa2	Pm006298		Chr2	Pbr001076.1	scaffold_6	ppa011366m
Chr3	Pbr022685.1	Fvb5	FvH4_5g39200.1		Chr2	Pbr022894.1	Pa5	Pm016493		Chr2	Pbr040479.1	scaffold_7	ppa013020m
Chr3	Pbr013209.1	Fvb6	FvH4_6g46000.1		Chr2	Pbr040479.1	Pa8	Pm026679		Chr3	Pbr013209.1	scaffold_1	ppa011589m
Chr3	Pbr003516.1	Fvb6	FvH4_6g18510.1		Chr3	Pbr013133.1	Pa1	Pm000251		Chr3	Pbr013133.1	scaffold_2	ppa007645m
Chr3	Pbr013133.1	Fvb7	FvH4_7g25870.1		Chr3	Pbr003516.1	Pa1	Pm001315		Chr3	Pbr013209.1	scaffold_3	ppa011644m
Chr5	Pbr025283.1	Fvb2	FvH4_2g22580.1		Chr3	Pbr013209.1	Pa4	Pm015434		Chr3	Pbr013133.1	scaffold_6	ppa006097m
Chr5	Pbr030476.1	Fvb2	FvH4_2g13640.1		Chr3	Pbr022685.1	Pa6	Pm020080		Chr3	Pbr003516.1	scaffold_6	ppa010191m
Chr5	Pbr010517.1	Fvb2	FvH4_2g14020.1		Chr3	Pbr003516.1	Pa8	Pm026185		Chr3	Pbr003516.1	scaffold_7	ppa019833m
Chr5	Pbr000407.1	Fvb3	FvH4_3g08620.1		Chr5	Pbr025283.1	Pa1	Pm003522		Chr3	Pbr022685.1	scaffold_8	ppa013046m
Chr5	Pbr014592.1	Fvb3	FvH4_3g24780.1		Chr5	Pbr025283.1	Pa6	Pm020231		Chr5	Pbr000407.1	scaffold_4	ppa000115m
Chr5	Pbr025283.1	Fvb6	FvH4_6g02940.1		Chr5	Pbr030476.1	Pa6	Pm022545		Chr5	Pbr014592.1	scaffold_6	ppa010191m
Chr5	Pbr000407.1	Fvb6	FvH4_6g26700.1		Chr6	Pbr020210.1	Pa4	Pm015434		Chr5	Pbr025283.1	scaffold_6	ppa005585m
Chr6	Pbr020210.1	Fvb5	FvH4_5g13260.1		Chr6	Pbr020210.1	Pa7	Pm025001		Chr5	Pbr025283.1	scaffold_8	ppa005367m
Chr6	Pbr014120.1	Fvb5	FvH4_5g03860.1		Chr6	Pbr014120.1	Pa7	Pm024103		Chr5	Pbr010517.1	scaffold_8	ppa008658m
Chr6	Pbr016302.1	Fvb5	FvH4_5g23200.1		Chr6	Pbr016302.1	Pa7	Pm023132		Chr5	Pbr030476.1	scaffold_8	ppa009024m
Chr7	Pbr002981.1	Fvb3	FvH4_3g40470.1		Chr7	Pbr002928.1	Pa1	Pm000251		Chr6	Pbr020210.1	scaffold_3	ppa011644m
Chr7	Pbr002928.1	Fvb3	FvH4_3g40470.1		Chr7	Pbr002981.1	Pa1	Pm000251		Chr6	Pbr020210.1	scaffold_5	ppa012281m
Chr7	Pbr002981.1	Fvb7	FvH4_7g25870.1		Chr7	Pbr002981.1	Pa5	Pm019060		Chr6	Pbr014120.1	scaffold_5	ppa020524m
Chr7	Pbr002928.1	Fvb7	FvH4_7g25870.1		Chr7	Pbr009654.1	Pa5	Pm016493		Chr6	Pbr016302.1	scaffold_5	ppa006484m
Chr8	Pbr018746.1	Fvb2	FvH4_2g36400.1		Chr7	Pbr002928.1	Pa5	Pm019060		Chr7	Pbr009654.1	scaffold_2	ppa002181m
Chr8	Pbr008558.1	Fvb5	FvH4_5g38360.1		Chr8	Pbr028080.1	Pa2	Pm006245		Chr7	Pbr002981.1	scaffold_2	ppa007645m
Chr9	Pbr029701.1	Fvb1	FvH4_1g13880.1		Chr8	Pbr018746.1	Pa2	Pm005087		Chr7	Pbr002928.1	scaffold_2	ppa007645m
Chr9	Pbr022222.1	Fvb4	FvH4_4g28780.1		Chr8	Pbr008558.1	Pa5	Pm019140		Chr7	Pbr002981.1	scaffold_6	ppa006097m
Chr9	Pbr022222.1	Fvb6	FvH4_6g46000.1		Chr9	Pbr022222.1	Pa4	Pm015434		Chr7	Pbr002928.1	scaffold_6	ppa006097m
Chr10	Pbr036339.1	Fvb2	FvH4_2g14020.1		Chr9	Pbr029659.1	Pa4	Pm014591		Chr8	Pbr028080.1	scaffold_1	ppa003452m
Chr10	Pbr009074.1	Fvb2	FvH4_2g22580.1		Chr9	Pbr029701.1	Pa8	Pm026586		Chr8	Pbr018746.1	scaffold_1	ppa007814m
Chr10	Pbr019461.1	Fvb2	FvH4_2g13640.1		Chr10	Pbr009074.1	Pa1	Pm003522		Chr8	Pbr008558.1	scaffold_1	ppa024363m
Chr10	Pbr009074.1	Fvb6	FvH4_6g02940.1		Chr10	Pbr009074.1	Pa6	Pm020231		Chr9	Pbr022222.1	scaffold_1	ppa011589m
Chr11	Pbr017284.1	Fvb3	FvH4_3g40470.1		Chr10	Pbr019461.1	Pa6	Pm022545		Chr9	Pbr022222.1	scaffold_3	ppa011644m
Chr11	Pbr030829.1	Fvb5	FvH4_5g39200.1		Chr11	Pbr017284.1	Pa1	Pm000251		Chr9	Pbr029659.1	scaffold_3	ppa008745m
Chr11	Pbr017284.1	Fvb7	FvH4_7g25870.1		Chr12	Pbr004364.1	Pa1	Pm003522		Chr9	Pbr029701.1	scaffold_7	ppa008024m
Chr12	Pbr004364.1	Fvb2	FvH4_2g22580.1		Chr12	Pbr017778.1	Pa1	Pm001315		Chr10	Pbr009074.1	scaffold_6	ppa005585m
Chr12	Pbr017778.1	Fvb3	FvH4_3g24780.1		Chr12	Pbr004364.1	Pa6	Pm020231		Chr10	Pbr009074.1	scaffold_8	ppa005367m
Chr12	Pbr004364.1	Fvb6	FvH4_6g02940.1		Chr13	Pbr030038.1	Pa4	Pm015434		Chr10	Pbr036339.1	scaffold_8	ppa008658m
Chr12	Pbr017778.1	Fvb6	FvH4_6g18510.1		Chr13	Pbr034805.1	Pa8	Pm026902		Chr10	Pbr019461.1	scaffold_8	ppa009024m
Chr13	Pbr034805.1	Fvb1	FvH4_1g11270.1		Chr14	Pbr007589.1	Pa1	Pm001315		Chr11	Pbr017284.1	scaffold_2	ppa007645m
Chr13	Pbr034805.1	Fvb2	FvH4_2g38080.1		Chr14	Pbr007163.1	Pa4	Pm015434		Chr11	Pbr017284.1	scaffold_6	ppa006097m
Chr13	Pbr030038.1	Fvb4	FvH4_4g28780.1		Chr14	Pbr007163.1	Pa7	Pm025001		Chr12	Pbr004364.1	scaffold_6	ppa005585m
Chr13	Pbr030038.1	Fvb6	FvH4_6g46000.1		Chr14	Pbr026723.2	Pa7	Pm024103		Chr12	Pbr017778.1	scaffold_6	ppa010191m
Chr14	Pbr007589.1	Fvb3	FvH4_3g24780.1		Chr14	Pbr007589.1	Pa8	Pm026185		Chr12	Pbr017778.1	scaffold_7	ppa019833m
Chr14	Pbr007163.1	Fvb4	FvH4_4g28780.1		Chr15	Pbr019779.1	Pa1	Pm002353		Chr12	Pbr004364.1	scaffold_8	ppa005367m
Chr14	Pbr007163.1	Fvb5	FvH4_5g13260.1		Chr15	Pbr033760.1	Pa1	Pm002353		Chr13	Pbr030038.1	scaffold_1	ppa011589m
Chr14	Pbr026723.2	Fvb5	FvH4_5g03860.1		Chr15	Pbr005860.1	Pa2	Pm006245		Chr13	Pbr030038.1	scaffold_3	ppa011644m
Chr14	Pbr007589.1	Fvb6	FvH4_6g18510.1		Chr15	Pbr005914.1	Pa2	Pm006298		Chr13	Pbr034805.1	scaffold_7	ppa018386m
Chr15	Pbr005914.1	Fvb1	FvH4_1g12620.1		Chr15	Pbr027818.1	Pa2	Pm004596		Chr14	Pbr007163.1	scaffold_1	ppa011589m
Chr15	Pbr033760.1	Fvb1	FvH4_1g18190.1		Chr15	Pbr009262.1	Pa2	Pm005087		Chr14	Pbr007163.1	scaffold_3	ppa011644m
Chr15	Pbr017262.1	Fvb1	FvH4_1g13880.1		Chr15	Pbr002622.1	Pa2	Pm004596		Chr14	Pbr007163.1	scaffold_5	ppa012281m
Chr15	Pbr019779.1	Fvb1	FvH4_1g18190.1		Chr15	Pbr019779.1	Pa2	Pm005431		Chr14	Pbr026723.2	scaffold_5	ppa020524m
Chr15	Pbr005914.1	Fvb2	FvH4_2g39350.1		Chr15	Pbr005914.1	Pa6	Pm021804		Chr14	Pbr007589.1	scaffold_6	ppa010191m
Chr15	Pbr027818.1	Fvb2	FvH4_2g29440.1		Chr15	Pbr017262.1	Pa8	Pm026586		Chr14	Pbr007589.1	scaffold_7	ppa019833m
Chr15	Pbr009262.1	Fvb2	FvH4_2g36400.1		Chr15	Pbr005914.1	Pa8	Pm026679		Chr15	Pbr019779.1	scaffold_1	ppa021433m
Chr15	Pbr005860.1	Fvb2	FvH4_2g10670.1		Chr17	Pbr017979.1	Pa1	Pm002353		Chr15	Pbr005860.1	scaffold_1	ppa003452m
Chr15	Pbr005914.1	Fvb2	FvH4_2g09540.1		Chr17	Pbr017979.1	Pa2	Pm005431		Chr15	Pbr005914.1	scaffold_1	ppa012507m
Chr15	Pbr002622.1	Fvb2	FvH4_2g29440.1		Chr17	Pbr016568.1	Pa4	Pm015434		Chr15	Pbr027818.1	scaffold_1	ppa012064m
Chr17	Pbr016568.1	Fvb4	FvH4_4g28780.1		Chr17	Pbr016568.1	Pa7	Pm025001		Chr15	Pbr002622.1	scaffold_1	ppa012064m
Chr17	Pbr016568.1	Fvb5	FvH4_5g13260.1							Chr15	Pbr009262.1	scaffold_1	ppa007814m
Chr17	Pbr016568.1	Fvb6	FvH4_6g46000.1							Chr15	Pbr019779.1	scaffold_6	ppa011366m
										Chr15	Pbr033760.1	scaffold_6	ppa011366m
										Chr15	Pbr017262.1	scaffold_7	ppa008024m
										Chr15	Pbr005914.1	scaffold_7	ppa013020m
										Chr15	Pbr005914.1	scaffold_8	ppa012739m
										Chr17	Pbr017979.1	scaffold_1	ppa021433m
										Chr17	Pbr016568.1	scaffold_1	ppa011589m
										Chr17	Pbr016568.1	scaffold_3	ppa011644m
										Chr17	Pbr016568.1	scaffold_5	ppa012281m
										Chr17	Pbr017979.1	scaffold_6	ppa011366m
