# Supplementary material for: Genome-wide identification and characterization of bZIP transcription factors and their expression profile under abiotic stresses in Chinese pear (Pyrus bretschneideri)
Source: BMC Plant Biol. 2021 Sep 9;21:413. doi: 10.1186/s12870-021-03191-3 (PMC8427902; doi:10.1186/s12870-021-03191-3)
Supplement: Supplementary file 7 — Additional file 7: Table S7. investigation of cis-acting elements in PbbZIP’s gene. [file 12870_2021_3191_MOESM7_ESM.xlsx]

## Sheet: cis-elemnts
Table.S7 Investigation of Cis -acting elements in PbbZIP’s gene.
Gene I.D	BOX 4	CAT-box	02-site	Total		GARE motif	TGACG-motif	P-box	ABRE	CGTCA-motif	Total	ARE	MBS	LTR	G-BOX	Total
Pbr021041.1		1		1			1			1	2	1			1	2
Pbr029239.1				0			1		2	1	4		1	1	2	4
Pbr024746.1		1		1			2		3	2	7		3		2	5
Pbr001076.1			1	1			2		1	2	5	1			1	2
Pbr012802.1				0					1		1				1	1
Pbr040479.1	1		1	2					2		2				1	1
Pbr022894.1		1	1	2		1	6	2	2	6	17	2	1	2	1	6
Pbr013133.1		1		1			2	2	2	2	8		1	1		2
Pbr022685.1			1	1			1			1	2					0
Pbr003516.1		1		1							0	1		2		3
Pbr013209.1				0		1	2			2	5			1		1
Pbr014592.1		1		1							0			2		2
Pbr025283.1	1	1		2		1	4		4	4	13			1	3	4
Pbr030476.1			1	1			1			1	2		1		1	2
Pbr010517.1			1	1			1	1	3	1	6	1			1	2
Pbr000407.1	3		4	7		2	11		8	11	32	3	5		3	11
Pbr016302.1		1		1					1		1				1	1
Pbr014120.1				0			1	2		1	4	1	1			2
Pbr020210.1			1	1		1					1		1			1
Pbr002981.1				0					1		1				1	1
Pbr002928.1				0					1		1				1	1
Pbr009654.1		1		1		2	5	2	2	5	16	2	1	2	2	7
Pbr018746.1				0			1		3	1	5	3	2		3	8
Pbr028080.1		1		1		1	2		2	2	7	1	2	1	1	5
Pbr008558.1				0				1	1		2	3	1			4
Pbr028081.1		1		1		2	2	1	2	2	9	1	2	1	2	6
Pbr029701.1				0					1		1				1	1
Pbr029659.1	2	1		3					1		1		1		1	2
Pbr022222.1	1			1							0	1	2		1	4
Pbr009074.1	1			1		1	3		2	3	9	1	1	1	1	4
Pbr019461.1	1		1	2			2			2	4					0
Pbr036339.1			1	1			1		3	1	5				1	1
Pbr030829.1			1	1			1		1	1	3				1	1
Pbr017284.1		1		1				1	2		3				2	2
Pbr004364.1			3	3		2	2		1	2	7				1	1
Pbr017778.1	1	2	1	4			1			1	2	3	1	1		5
Pbr034805.1				0			1	1		1	3	2				2
Pbr030038.1				0		1	1			1	3		1	1	1	3
Pbr018534.1			2	2			2			2	4					0
Pbr007163.1		1	1	2							0		2			2
Pbr007589.1	1	2	1	4			1			1	2	2	1	2		5
Pbr026723.2				0			2	1		2	5	4	3			7
Pbr017262.1				0			2		1	2	5				1	1
Pbr002622.1				0					1		1					0
Pbr009262.1				0					3		3	2	2	1	1	6
Pbr019779.1		1	1	2			2		1	2	5		1	1	1	3
Pbr005861.1				0		3	2		1	2	8	2	1	1	1	5
Pbr027818.1		4		4							0					0
Pbr005860.1		1		1		1	2		1	2	6	2	5	1	1	9
Pbr033760.1				0			2	1	1	2	6	1			1	2
Pbr005914.1		1	1	2							0	1				1
Pbr037165.1				0			1	1	1	1	4					0
Pbr017979.1				0			1		2	1	4		1	1	2	4
Pbr016568.1				0					1		1	2	1		1	4
Pbr002338.1				0			1	1	1	1	4					0
Pbr006046.1				0			1			1	2					0
Pbr010436.1		1		1			1		2	1	4		1		1	2
Pbr040390.1		1		1		1	2	1		2	6	2	3		1	6
Pbr005557.1		1		1		1	3		1	3	8	1	5	1	1	8
Pbr003750.1				0		1			1		2		1		1	2
Pbr005556.1				0		3	2		1	2	8	2	1	1	1	5
Pbr001771.1				0			2		1	2	5	2				2
