# Supplementary material for: Genome-wide identification and characterization of bZIP transcription factors and their expression profile under abiotic stresses in Chinese pear (Pyrus bretschneideri)
Source: BMC Plant Biol. 2021 Sep 9;21:413. doi: 10.1186/s12870-021-03191-3 (PMC8427902; doi:10.1186/s12870-021-03191-3)
Supplement: Supplementary file 8 — Additional file 8: Table S8. RNA-seq data of PbbZIP’s gene on different development stages of pear fruit. [file 12870_2021_3191_MOESM8_ESM.xlsx]

## Sheet: RNA-seq data
Table.S8 RNA-seq data of PbbZIP’s gene on different development stages of pear fruit.
Genes I.D	Given Name	S1	S2	S3	S4	S5	S6	S7
Pbr016568.1	PbbZIP54	0.20663	0.189126	0	0.665821	0	0	0
Pbr022222.1	PbbZIP29	0	0	2.94244	11.3936	8.48623	13.2715	0
Pbr030038.1	PbbZIP38	40.5593	34.7486	2.64508	0.401181	0.363707	0.349233	0
Pbr013209.1	PbbZIP11	27.2747	12.8019	34.4501	11.1697	3.11538	1.09303	0.555985
Pbr007163.1	PbbZIP40	0.773165	0.111941	0.244051	0	0	0.049855	0
Pbr020210.1	PbbZIP19	0	0	0	0	0	0	0
Pbr033760.1	PbbZIP50	0.429192	1.83046	16.4348	26.2768	13.1942	9.35689	0
Pbr001076.1	PbbZIP4	2.86365	6.06274	31.7878	73.4452	31.327	19.2444	1.01392
Pbr019779.1	PbbZIP46	0.690358	1.97632	3.71655	1.87373	8.21382	0.340102	0
Pbr029239.1	PbbZIP2	2.15588	3.63056	0.100482	0.773451	0	0.353071	0
Pbr017979.1	PbbZIP53	1.26455	0.513264	4.71654	2.77782	11.7969	0.402337	0.218068
Pbr030829.1	PbbZIP33	114.026	54.2264	18.5634	23.7328	42.4689	27.8826	51.9979
Pbr022685.1	PbbZIP9	263.46	151.818	42.3403	54.217	57.368	49.0132	56.3653
Pbr018534.1	PbbZIP39	5.86603	8.63667	9.59675	65.4836	32.1702	19.9565	54.7046
Pbr005914.1	PbbZIP51	99.9301	211.201	476.765	971.873	581.55	620.669	258.899
Pbr040479.1	PbbZIP6	187.286	85.3156	2.09404	4.63916	9.60575	3.26909	7.30967
Pbr009262.1	PbbZIP45	5.4158	10.2806	22.5045	46.1289	22.5892	16.9067	0
Pbr018746.1	PbbZIP23	5.64631	2.52884	7.33859	7.58284	10.9661	1.81037	1.01165
Pbr004364.1	PbbZIP35	29.5363	3.17774	0	0.992362	0	0	0.50943
Pbr009074.1	PbbZIP30	48.4322	40.903	39.7404	14.3995	18.3462	15.5048	33.068
Pbr025283.1	PbbZIP13	15.3533	16.6314	12.8509	8.50807	8.15931	7.66663	6.91773
Pbr021041.1	PbbZIP1	5.6118	6.89664	0	0	0	1.04442	24.0286
Pbr006046.1	PbbZIP56	2.57364	4.02668	21.2388	8.24515	12.6526	4.62617	9.10143
Pbr026723.2	PbbZIP42	0	0	0	0	0	0	0
Pbr014120.1	PbbZIP18	1.50247	6.80172	2.10957	2.3557	1.02294	0	1.6297
Pbr017262.1	PbbZIP43	18.3554	12.7624	13.6338	7.64016	10.1175	8.91886	7.67266
Pbr029701.1	PbbZIP27	12.8756	11.7201	13.0856	9.48606	9.50131	7.32532	3.92173
Pbr016302.1	PbbZIP17	34.3096	24.8035	20.4327	23.1038	13.6601	25.3892	12.7127
Pbr037165.1	PbbZIP52	4.09973	4.30715	4.34535	3.41429	5.61691	3.93302	3.11551
Pbr002338.1	PbbZIP55	5.42277	4.86845	6.74079	5.72295	7.37962	6.09778	4.88056
Pbr019461.1	PbbZIP31	7.50161	8.48263	13.8213	10.3963	13.3402	10.9943	6.10243
Pbr030476.1	PbbZIP14	13.3936	18.9399	23.0473	21.9202	10.5294	7.86101	2.07683
Pbr010436.1	PbbZIP57	10.4875	12.3933	14.4116	8.9703	8.74946	6.34386	4.5012
Pbr024746.1	PbbZIP3	4.31017	6.3096	6.35642	4.43673	5.08109	4.99476	4.14664
Pbr008558.1	PbbZIP25	0	0	0	0	0	0	0
Pbr034805.1	PbbZIP37	3.93486	3.79711	0	0	0	0	0
Pbr040390.1	PbbZIP58	24.5631	25.2599	33.4479	15.1286	19.1937	13.5235	4.66231
Pbr017778.1	PbbZIP36	0	1.39461	1.15402	1.76867	0.852629	0.812445	0
Pbr007589.1	PbbZIP41	2.14402	6.57907	14.5383	29.6118	7.39726	8.63858	0.91699
Pbr014592.1	PbbZIP12	0	0	0	0	0	0	0
Pbr003516.1	PbbZIP10	0	0	0	0	0	0	0
Pbr027818.1	PbbZIP48	1.89643	1.46074	7.28125	12.2789	7.79071	8.48523	5.01577
Pbr002622.1	PbbZIP44	0.897812	1.38671	5.46459	12.2071	5.58704	6.69028	3.41407
Pbr036339.1	PbbZIP32	9.13601	15.5059	46.9202	94.5782	61.8882	91.9616	7.55891
Pbr010517.1	PbbZIP15	28.1123	20.21	12.1165	22.0336	16.2976	18.8078	17.8836
Pbr002981.1	PbbZIP20	22.356	11.7336	14.6894	16.0118	12.3894	6.46165	8.42715
Pbr002928.1	PbbZIP21	22.8394	12.3091	16.1843	13.7358	12.5508	6.7425	7.74951
Pbr003750.1	PbbZIP60	17.7403	19.085	12.9074	20.1278	11.8284	10.0359	8.12678
Pbr013133.1	PbbZIP8	10.0361	13.2087	15.3899	22.6424	15.7278	10.6061	4.53967
Pbr017284.1	PbbZIP34	0	0	0	0	0	0	0
Pbr005860.1	PbbZIP49	6.33997	6.38976	6.94892	4.64943	6.90248	11.8559	43.0423
Pbr005557.1	PbbZIP59	5.83778	6.30904	6.23301	3.97506	6.19577	10.9233	40.3749
Pbr028080.1	PbbZIP24	9.60559	17.8578	13.6212	15.1159	12.4278	19.7557	33.9902
Pbr028081.1	PbbZIP26	10.0902	14.5661	8.13813	6.96841	8.22528	14.4929	9.42591
Pbr005861.1	PbbZIP47	20.5669	28.9088	20.5671	30.6745	21.723	26.2264	26.2794
Pbr005556.1	PbbZIP61	20.1083	28.0569	19.8659	28.3871	20.392	25.9743	25.417
Pbr012802.1	PbbZIP5	1.47968	0.236602	0.671142	0	0.910544	0.791476	2.87208
Pbr001771.1	PbbZIP62	0	0	0	0	0	0	0
Pbr000407.1	PbbZIP16	6.1013	11.2797	12.7014	25.0722	14.1332	18.3197	6.67713
Pbr029659.1	PbbZIP28	12.7296	26.8267	36.3673	57.5114	86.4775	54.5254	28.9355
Pbr009654.1	PbbZIP22	14.4517	16.7611	25.7103	29.0377	32.9133	25.3088	30.5847
Pbr022894.1	PbbZIP7	21.217	20.7485	30.5456	31.3307	50.8158	44.6051	63.9796
